# Supplementary material for: The Impact of Substituting Chalk with Fly Ash in Formulating a Two-Component Polyurethane Adhesive on Its Physicochemical and Mechanical Properties
Source: Materials (Basel). 2025 Jul 30;18(15):3591. doi: 10.3390/ma18153591 (PMC12348293; doi:10.3390/ma18153591)
Supplement: Supplementary file 1 [file materials-18-03591-s001.zip]

Archive with 1 entries (1 files):
- materials-3764306-supplementary.xlsx
