# Supplementary material for: The Impact of Substituting Chalk with Fly Ash in Formulating a Two-Component Polyurethane Adhesive on Its Physicochemical and Mechanical Properties
Source: Materials (Basel). 2025 Jul 30;18(15):3591. doi: 10.3390/ma18153591 (PMC12348293; doi:10.3390/ma18153591)
Supplement: Supplementary file 1 [file materials-18-03591-s001.zip › materials-3764306-supplementary.xlsx]

## Sheet:  Viscosity of Component A
Table S1. Viscosity of Component A [mPas] in polyurethane adhesive as a function of temperature and filler composition. *Standard deviation (SD) [%], mean values (mean) [mPas]
Temp. [°C]	Replicate	FA100	mean	SD	FA0	mean	SD	FA75	mean	SD	FA50	mean	SD	FA25	mean	SD	FA10	mean	SD
10	1	19563	19590	125.436	11324.5	11430	164.439	19220.5	19020	108.57	16390.2	16320	210.819	14459.1	14610	197.116	12645.5	12500	316.226
	2	19412.6			11275.4			19012.3			16412			14387.1			12197.3
	3	19773.7			11476.1			18906.5			16125.7			14878			12561.1
	4	19706.2			11525.3			19066.8			16373.7			14810.7			12377.5
	5	19540.3			11373.1			18977.9			16080.2			14766.1			11922
	6	19581.2			11213.4			19006.5			16082.2			14786.8			12545.3
	7	19738.7			11251.2			19068.2			16724.5			14314.2			12980.3
	8	19407.1			11684.9			19133.2			16346			14501.5			12932.9
	9	19543.6			11595.3			18845.9			16149.5			14527.9			12443.1
	10	19633.7			11580.7			18962.1			16516.1			14668.5			12395
23	1	4702.83	4919	176.034	3412.69	3638	164.439	4344.95	4409	110.68	4309.95	4253	189.736	3787.52	3905	205.547	3904.09	3680	210.818
	2	4714.95			3744.5			4337.99			4329.8			3735.66			3775.83
	3	4910.22			3361.76			4517.97			4143.71			3758.4			3564.42
	4	4870.21			3730.37			4521.98			4274.19			4283.19			3920.88
	5	4790.09			3728.09			4349.06			4256.78			4044.03			3704.57
	6	4859.75			3702.99			4349.68			4454.98			3710.92			3804.54
	7	5165.45			3695.31			4445.35			3796.99			3781.84			3841.89
	8	4885.56			3775.08			4211.39			4199.33			3747.7			3274.47
	9	5103.62			3789.1			4434.28			4288.65			4100.24			3482.9
	10	5187.33			3440.09			4577.36			4475.61			4100.51			3526.4
30	1	2679.09	2681	109.625	1952.92	2046	109.628	2606.28	2681	108.572	2711.37	2663	137.033	2851.56	2459	167.599	2070.02	2260	167.599
	2	2617.12			2152.95			2559.76			2551.59			2452.93			2051.04
	3	2536.41			1888.61			2691.44			2906.2			2369.22			2477.87
	4	2890.36			1993.68			2635.07			2641.61			2305.62			2172.8
	5	2630.51			2199.07			2764.44			2715.7			2474.04			2224.6
	6	2644.3			2001.26			2537.68			2489.81			2474.42			2233.87
	7	2567.18			2181.38			2871.29			2850.01			2455.98			2446.83
	8	2787.36			1956.86			2819.41			2651.29			2225.53			2530.17
	9	2786.27			2003.41			2665.59			2511.72			2419.17			2201.64
	10	2671.4			2129.87			2659.04			2600.71			2561.53			2191.16
40	1	1429.71	1530	93.8144	1104.25	1146	94.8678	1453.01	1530	108.573	1417.38	1398	134.923	1482.96	1368	142.302	1469.14	1284	127.545
	2	1451.64			1202.96			1488.3			1446.28			1536.02			1243.17
	3	1610.34			1048.79			1412.38			1472.23			1422.86			1190.52
	4	1522.77			1134.99			1524.63			1463.64			1302.61			1388.6
	5	1536.22			1063.42			1603.31			1296.69			1205.55			1108.29
	6	1401.68			1139.81			1472.17			1123.53			1063.04			1298.32
	7	1680.36			1142.31			1732.89			1293.64			1366.84			1425.9
	8	1503.88			1380.08			1624.7			1425.74			1458.47			1387.62
	9	1506.32			1079.3			1386.69			1410.73			1407.39			1155.91
	10	1657.08			1164.08			1601.93			1630.15			1434.25			1172.52
50	1	859.9	893.001	39.0015	652.6	680.002	42.1642	673.1	834.999	84.3276	805.31	827.001	28.4597	622.07	730.999	52.7074	759.43	698	42.1624
	2	876.33			629.46			842.06			776.37			671.38			666.66
	3	875.79			643.8			921.31			861.81			773.8			643.19
	4	933.93			672.94			741.51			825.2			752.04			670.61
	5	837.3			676.01			833.89			849.7			745.41			690.7
	6	878.04			722.49			887.84			813.7			798.49			711.82
	7	922.24			630.85			873.51			815			704.8			757.24
	8	958.32			750.33			877.01			871.56			750.1			645.94
	9	863.3			699.41			763.09			815.3			768.83			705.22
	10	924.86			722.13			936.67			836.06			723.07			729.19
60	1	566.15	581	20.0271	302.18	312	21.0834	549.51	578.999	42.1655	541.95	503.001	31.6239	509.25	430	42.1633	425.76	432.001	10.5415
	2	585.05			318.6			537.12			528.3			440.14			441.87
	3	570.03			349.93			681.27			491.92			410.97			447.63
	4	579.53			308.03			557.53			507.05			438.94			436.84
	5	571.67			303.5			563.23			484			476.42			420.48
	6	628.51			305.34			578.32			517.46			376.23			444.53
	7	592.32			335.81			563.77			544.23			401.83			415.21
	8	590.97			320.91			575.38			493.79			375.76			430.14
	9	559.55			303.29			620.47			441.12			448.23			429.06
	10	566.22			272.41			563.39			480.19			422.23			428.49
70	1	342.63	359.999	31.6224	233.03	227.999	21.0835	387.14	350	31.6239	293.21	324.001	31.6229	300.47	312	36.8911	238.48	240.001	15.8129
	2	382.46			199.55			370			327.76			288.74			229.13
	3	354.59			261.97			295.16			360.68			327.37			238.99
	4	388.85			233.01			332.99			309.49			389.02			245.7
	5	386.25			247.72			312.13			357.84			296.39			219.89
	6	314.24			225.94			337.16			358.72			288.3			261.87
	7	395.18			208			395.47			317.95			348			258.19
	8	306.09			220.02			365.28			342.28			302.57			248.09
	9	351.47			201.75			349.73			307			322.81			212.36
	10	378.23			249			354.94			265.08			256.33			247.31

## Sheet: The viscosity of MIX
Table S2. The viscosity of the Component A + Component B Mixture [mPas] in polyurethane adhesive as a function of temperature and filler composition. *Standard deviation (SD) [%], mean values (mean)[mPas]
Temp. [°C]	Replicate	FA100	mean	SD	FA0	mean	SD	FA75	mean	SD	FA50	mean	SD	FA25	mean	SD	FA10	mean	SD
10	1	12603.1	12840	125.436	7717.95	7840	164.439	12247.3	12210	108.57	10404.1	10400	210.818	10513.9	10740	197.115	9821.86	9419	316.229
	2	12897.2			8050.99			12214.6			10491.9			10834.5			9383.99
	3	12973.7			7685.42			11968.4			10376.1			10865.4			9621.47
	4	12925			7906.74			12167.8			10110.1			10653.8			8837.82
	5	12939.5			7695.92			12393.2			10297.2			10805.7			9700.91
	6	12799.2			7646.92			12140.5			10636.4			11024.5			9648.47
	7	12939.1			8005.45			12261.7			10548.6			10640.1			9243.23
	8	12897.6			7727.03			12223.9			10719.3			10914.9			9267.94
	9	12713.6			8074.57			12215.9			10354.3			10780			9052.16
	10	12711.9			7889.01			12266.8			10061.9			10367.1			9612.15
23	1	3302.36	3569	176.033	2624.61	2744	164.439	3690.25	3621	110.682	2755.18	2771	189.737	3029.07	2770	205.547	2783.22	2750	210.82
	2	3602.76			2737.84			3733.02			2730.34			2695.14			2840.78
	3	3309.49			2869.92			3686.34			2841.18			2422.6			2799.44
	4	3537.85			2564.76			3466.38			2939.11			3015.71			2991.35
	5	3499.39			2796.61			3612.93			3113.05			2980.76			2596.21
	6	3574.35			2849.62			3411.01			2512.43			2844.06			2503.27
	7	3675.72			2471.01			3686.46			2621.22			2747.27			3070.44
	8	3584.45			2733.92			3566.02			2506.27			2517.64			2876.14
	9	3719.87			3048.2			3621.44			2819.11			2787.53			2417.95
	10	3883.76			2743.5			3736.17			2872.12			2660.23			2621.2
30	1	2360.4	2370	109.627	1453.49	1365	109.627	2075.33	2030	108.572	1702.93	1980	137.033	1823.11	1486	167.599	1610.38	1411	167.6
	2	2299.74			1459.57			1990.04			2056.44			1373.09			1461.42
	3	2134.6			1282.56			2124.48			1972.68			1320.52			1399.91
	4	2369.1			1360.4			1908.21			1913.46			1419.41			1242.29
	5	2499.46			1314.93			2232.34			2186.41			1541.09			1572.51
	6	2518.82			1320.55			1877.22			1965.89			1423.35			1340.02
	7	2391.64			1293.53			2123.88			1890.3			1423.08			1621.2
	8	2370.65			1333.56			2002.67			2150.22			1429.32			1434.82
	9	2441.92			1601.24			1997.14			2013.11			1364.64			1094.94
	10	2313.68			1230.16			1968.71			1948.54			1742.39			1332.52
40	1	1383.57	1455	93.814	665.59	756.998	94.8701	1268.79	1122	108.57	1037.77	965.001	134.924	804.37	856.001	142.302	704.3	821	127.546
	2	1428.39			805.23			1162.91			779.94			1154.09			873.54
	3	1408.15			762.98			954.5			813.28			759.04			877.51
	4	1337.2			948.46			981.32			1016.58			821.74			575.53
	5	1540.51			706.4			1054.18			1166.56			951.81			920.89
	6	1377.42			640.76			1057.7			804.54			803.75			1042.21
	7	1555.19			840.9			1216.12			1028.34			866.33			842.93
	8	1613.03			780.75			1184.29			976.71			826.44			778.03
	9	1386.27			761.57			1103.32			1121.45			955.81			843.59
	10	1520.28			657.34			1236.88			904.84			616.63			751.47
50	1	689.86	750	39.0019	446.16	430	42.1639	945.58	935	84.3278	808.64	748.999	28.4607	400.94	473	52.7051	535.61	468.999	42.1638
	2	759.39			423.15			850.12			760.58			529.02			470.14
	3	739.51			418.06			947.55			758.76			438.73			450.13
	4	722.68			434.96			809.29			743.42			438.97			516.66
	5	706.09			406.32			1050.57			704.47			404.43			466.26
	6	771.36			442.57			962.65			768.28			455.57			385.18
	7	782.86			344.15			868.97			734.74			514.38			494.63
	8	802.86			512.33			1070.12			751.89			530.8			463.13
	9	727			453.21			879.7			720.83			479.03			473.71
	10	798.39			419.09			965.45			738.38			538.13			434.54

## Sheet: Thermal conductivity 
Table S5. Influence of chalk and fly ash content on the thermal conductivity [W/m.K] of two-component polyurethane adhesives.
Replicate	FA100	mean	SD	FA0	mean	SD	FA75	mean	SD	FA50	mean	SD	FA25	mean	SD	FA10	mean	SD
1	0.38852	0.3936	0.00274064	0.296282	0.296	0.00210819	0.382562	0.3814	0.00189737	0.337378	0.3361	0.00168655	0.336156	0.3355	0.00295146	0.327371	0.327696	0.00104915
2	0.394305			0.296722			0.381853			0.336863			0.337912			0.326777
3	0.396202			0.297291			0.381455			0.335793			0.332473			0.3269
4	0.39078			0.293771			0.379594			0.337354			0.338779			0.328451
5	0.390339			0.291734			0.38198			0.331759			0.335459			0.326201
6	0.395357			0.298795			0.380725			0.335111			0.333161			0.329521
7	0.39524			0.295646			0.378619			0.337198			0.339224			0.326928
8	0.396228			0.295101			0.379155			0.336218			0.337884			0.328209
9	0.395407			0.296261			0.384345			0.336514			0.333064			0.327753
10	0.393623			0.298397			0.383711			0.336811			0.330887			0.328848

## Sheet: Density
Table S3. Influence of chalk and fly ash content on the density [g/cm3]of two-component polyurethane adhesives.
Replicate	FA100	mean	SD	FA0	mean	SD	FA75	mean	SD	FA50	mean	SD	FA25	mean	SD	FA10	mean	SD
1	1.32	1.319	0.011005	1.46	1.46	0.0105409	1.39	1.389	0.00737865	1.41	1.419	0.00994429	1.43	1.441	0.011005	1.45	1.448	0.0113529
2	1.3			1.45			1.38			1.43			1.43			1.47
3	1.33			1.46			1.39			1.42			1.45			1.45
4	1.3			1.47			1.39			1.42			1.46			1.44
5	1.32			1.46			1.38			1.43			1.45			1.44
6	1.32			1.44			1.39			1.43			1.43			1.46
7	1.33			1.46			1.4			1.42			1.44			1.45
8	1.32			1.46			1.4			1.41			1.44			1.45
9	1.32			1.46			1.38			1.4			1.45			1.44
10	1.33			1.48			1.39			1.42			1.43			1.43

## Sheet: Open time
Table S4. Influence of chalk and fly ash content on the open time [min.] of two-component polyurethane adhesives.
Replicate	FA100	mean	SD	FA0	mean	SD	FA75	mean	SD	FA50	mean	SD	FA25	mean	SD	FA10	mean	SD
1	70	70	0	70	70	0	70	70	0	70	70	0	70	70	0	70	70	0
2	70			70			70			70			70			70
3	70			70			70			70			70			70
4	70			70			70			70			70			70
5	70			70			70			70			70			70
6	70			70			70			70			70			70
7	70			70			70			70			70			70
8	70			70			70			70			70			70
9	70			70			70			70			70			70
10	70			70			70			70			70			70

## Sheet: High heating value 
Table S6. Influence of chalk and fly ash content on the high heating value [J/g] of two-component polyurethane adhesives.
Replicate	FA100	mean	SD	FA0	mean	SD	FA75	mean	SD	FA50	mean	SD	FA25	mean	SD	FA10	mean	SD
1	21770.5	21659	231.901	18966.8	18747	213.979	20602.8	20378	269.849	20053.7	20034	302.524	19299.2	19258	200.277	18593.6	18739	312.012
2	21490.7			18435.5			20037.6			19791.8			19510.7			18516.6
3	21943.6			18595.9			20563.1			19831.7			18941.5			18743
4	21650.8			18895.7			20522.6			20140.3			18988.2			19300.4
5	21834			18707.6			20268.7			19927.5			19432.2			19087.2
6	21911.3			18641.8			19950			19525.4			19356.9			18993.1
7	21603.9			18895.5			20470			20480.9			19262			18310
8	21769.5			19068.9			20149.1			19883.9			19176.4			18593.6
9	21252.7			18462.8			20418.1			20259.5			19118.1			18433.9
10	21363.1			18799.5			20797.8			20445.4			19494.8			18818.5

## Sheet: Shore hardness 
Table S7. Influence of chalk and fly ash content on the Shore hardness A of two-component polyurethane adhesives.
Replicate	FA100	mean	SD	FA0	mean	SD	FA75	mean	SD	FA50	mean	SD	FA25	mean	SD	FA10	mean	SD
1	69	72.5	3.56682	84	84.9	1.96921	77	76	1.56347	82	77.5	2.59272	79	77.7	2.58414	77	79.9	3.21282
2	73			86			76			75			81			79
3	72			83			78			78			76			73
4	76			86			73			75			81			79
5	72			85			77			81			75			83
6	77			86			75			76			78			79
7	75			84			75			76			80			82
8	76			81			75			80			74			81
9	68			86			76			76			75			83
10	67			88			78			76			78			83

## Sheet: Tensile strength perpendicular 
Table S8. Influence of chalk and fly ash content on the tensile strength perpendicular to faces. *Standard deviation (SD) [%], mean values (mean) [mPas]
Parameter:		Replicate	FA100	mean	SD	FA0	mean	SD	FA75	mean	SD	FA50	mean	SD	FA25	mean	SD	FA10	mean	SD
galvanized steel + XPS	Maximum Load [N]	1	1137	1155.1	37.9925	1188	1150.1	27.4325	1181	1187.2	28.4324	1182	1161.9	71.5673	1232	1178	62.2879	1155	1140.1	29.6102
		2	1141			1145			1229			1233			1089			1176
		3	1144			1136			1203			1133			1198			1127
		4	1196			1159			1144			1243			1177			1161
		5	1155			1160			1186			1146			1226			1106
		6	1125			1103			1215			1166			1257			1167
		7	1139			1140			1165			1175			1200			1107
		8	1172			1187			1201			1220			1139			1159
		9	1237			1118			1146			994			1197			1092
		10	1105			1165			1202			1127			1065			1151
	Stress at Maximum Load [kPa]	1	430	442.1	31.5399	423	460.1	21.247	456	454.1	15.8847	423	459	43.0916	404	429	40.9851	487	436	58.9614
		2	432			469			441			450			421			387
		3	441			442			441			512			425			370
		4	486			465			457			377			446			461
		5	443			478			484			448			458			447
		6	475			485			479			467			340			426
		7	483			433			454			523			484			483
		8	399			463			443			433			430			461
		9	436			484			447			472			473			513
		10	396			459			439			485			409			325
aluminum + XPS	Maximum Load [N]	1	1059	1100.1	71.6511	1152	1155.9	29.3767	1210	1189	43.2795	1159	1166.1	37.7932	1323	1182.9	72.6719	1201	1155.9	29.4031
		2	1070			1191			1185			1163			1137			1113
		3	1111			1158			1103			1122			1145			1165
		4	1144			1159			1156			1226			1236			1137
		5	1136			1135			1212			1199			1115			1124
		6	1083			1209			1233			1161			1067			1178
		7	1011			1117			1158			1126			1168			1132
		8	1252			1170			1166			1211			1231			1147
		9	1009			1117			1234			1117			1211			1186
		10	1126			1151			1233			1177			1196			1176
	Stress at Maximum Load [kPa]	1	504	462	39.9889	412	455	29.6311	492	463.8	48.3869	444	429.1	28.3684	389	438.9	42.1517	527	495.9	28.29
		2	477			496			441			440			436			454
		3	388			433			519			416			462			481
		4	519			430			423			425			383			504
		5	452			432			517			375			471			470
		6	496			505			488			474			447			490
		7	466			452			440			456			487			500
		8	431			465			416			442			412			535
		9	463			460			516			402			399			530
		10	424			465			386			417			503			468

## Sheet: Tensile stress-strain
	Table S9. Influence of chalk and fly ash content on the tensile stress-strain properties. *Standard deviation (SD) [%], mean values (mean) [mPas]
Parameter	Temp. [°C]	Replicate	FA100	mean	SD	FA0	mean	SD	FA75	mean	SD	FA50	mean	SD	FA25	mean	SD	FA10	mean	SD
Maximum Stress [MPa]	10	1	5.29	5.359	0.0641959	5.84	5.61	0.107186	5.62	5.42	0.211187	5.29	5.501	0.147079	5.73	5.59	0.199722	5.82	5.599	0.243924
		2	5.3			5.5			5.37			5.55			5.51			5.32
		3	5.35			5.55			5.75			5.37			5.37			5.61
		4	5.41			5.53			5.16			5.71			5.38			5.33
		5	5.34			5.64			5.45			5.66			5.36			5.66
		6	5.38			5.65			5.62			5.49			5.52			5.77
		7	5.35			5.64			5.36			5.53			5.96			5.96
		8	5.27			5.56			5.15			5.64			5.72			5.22
		9	5.47			5.49			5.19			5.47			5.59			5.54
		10	5.43			5.7			5.53			5.3			5.76			5.76
	23	1	5.18	5.29	0.095219	5.85	5.631	0.157864	5.55	5.4	0.0841955	5.45	5.528	0.2216	5.52	5.55	0.189795	5.26	5.609	0.200856
		2	5.27			5.83			5.36			5.13			5.5			5.54
		3	5.44			5.54			5.49			5.52			5.75			5.58
		4	5.32			5.65			5.31			5.64			5.22			5.62
		5	5.3			5.71			5.47			5.52			5.65			5.91
		6	5.38			5.71			5.28			5.75			5.33			5.73
		7	5.32			5.43			5.42			5.25			5.86			5.62
		8	5.28			5.59			5.34			5.79			5.48			5.42
		9	5.1			5.64			5.39			5.78			5.66			5.9
		10	5.31			5.36			5.39			5.45			5.53			5.51
	40	1	4.72	4.681	0.115128	5.19	5.369	0.116471	5.05	4.861	0.201022	4.97	4.9	0.190263	5.14	5.29	0.147045	5.15	5.31	0.159443
		2	4.69			5.54			4.48			5			5.17			5.26
		3	4.71			5.28			4.9			4.91			5.3			5.39
		4	4.66			5.42			4.85			5.26			5.22			5.31
		5	4.56			5.36			4.76			4.91			5.25			5.06
		6	4.83			5.49			5.18			4.88			5.08			5.23
		7	4.83			5.45			4.95			4.84			5.5			5.65
		8	4.49			5.44			4.98			4.93			5.37			5.4
		9	4.76			5.27			4.81			4.81			5.52			5.3
		10	4.56			5.25			4.65			4.49			5.35			5.35
	80	1	3.87	3.959	0.156734	4.87	4.85	0.0955685	4	4.43	0.242441	4.39	4.76	0.201108	4.84	4.811	0.158986	5.04	4.812	0.168444
		2	4.06			4.83			4.54			4.61			4.89			4.91
		3	3.89			4.83			4.72			4.76			4.54			4.89
		4	3.94			4.82			4.13			4.85			4.88			4.84
		5	4.22			4.81			4.71			4.61			4.76			4.98
		6	4.14			4.65			4.55			4.8			4.76			4.51
		7	3.91			4.95			4.36			4.73			4.68			4.92
		8	4			4.9			4.24			5.15			4.71			4.7
		9	3.66			5.01			4.47			4.81			5.12			4.66
		10	3.9			4.83			4.58			4.89			4.93			4.67
	120	1	3.38	3.371	0.198127	3.85	3.859	0.0119722	3.57	3.429	0.136825	3.6	3.53	0.179505	3.65	3.581	0.0955045	3.67	3.709	0.242462
		2	3.44			3.86			3.52			3.11			3.62			4.12
		3	3.66			3.85			3.56			3.76			3.63			3.33
		4	3.12			3.87			3.47			3.64			3.47			3.94
		5	3.25			3.84			3.26			3.52			3.69			3.73
		6	3.29			3.88			3.26			3.43			3.54			3.71
		7	3.49			3.85			3.5			3.57			3.7			3.37
		8	3.1			3.86			3.57			3.69			3.48			3.91
		9	3.31			3.87			3.27			3.45			3.43			3.65
		10	3.67			3.86			3.31			3.53			3.6			3.66
Stress at Break [MPa]	10	1	4.33	4.469	0.138038	4.6	4.67	0.0968389	4.67	4.481	0.210948	4.29	4.561	0.243924	4.51	4.57	0.136707	4.82	4.67	0.210713
		2	4.56			4.67			4.08			4.68			4.56			4.69
		3	4.42			4.66			4.57			4.99			4.62			4.33
		4	4.55			4.52			4.37			4.59			4.55			4.78
		5	4.56			4.77			4.19			4.83			4.54			4.89
		6	4.36			4.59			4.46			4.64			4.69			4.62
		7	4.6			4.79			4.57			4.23			4.24			4.93
		8	4.6			4.58			4.72			4.53			4.66			4.47
		9	4.52			4.79			4.66			4.29			4.59			4.39
		10	4.19			4.73			4.52			4.54			4.74			4.78
	23	1	4.51	4.48	0.15741	5.03	4.771	0.221282	4.56	4.48	0.199778	4.29	4.55	0.167995	4.72	4.57	0.170098	4.56	4.63	0.199444
		2	4.65			4.75			4.84			4.7			4.62			4.75
		3	4.42			4.71			4.5			4.43			4.65			4.4
		4	4.31			5.14			4.37			4.82			4.12			4.61
		5	4.6			4.69			4.38			4.37			4.69			5.02
		6	4.59			4.67			4.52			4.75			4.51			4.39
		7	4.64			4.79			4.26			4.51			4.58			4.87
		8	4.17			4.9			4.21			4.51			4.55			4.62
		9	4.53			4.7			4.75			4.58			4.65			4.51
		10	4.38			4.33			4.41			4.54			4.61			4.57
	40	1	3.88	3.938	0.179431	4.86	4.681	0.189177	3.97	3.981	0.169604	3.8	3.989	0.178727	4.4	4.299	0.178975	4.63	4.5	0.190263
		2	3.98			4.77			4.39			4.1			3.99			4.56
		3	4.02			4.78			3.82			4.22			4.48			4.43
		4	3.64			4.58			4.06			3.97			4.46			4.25
		5	4.27			4.28			3.99			4			4.23			4.36
		6	4			4.49			3.84			3.68			4.19			4.61
		7	3.75			4.9			3.97			4.03			4.04			4.26
		8	3.8			4.67			3.83			4.26			4.36			4.59
		9	3.96			4.67			3.88			3.96			4.36			4.87
		10	4.08			4.81			4.06			3.87			4.48			4.44
	80	1	3.68	3.811	0.18988	4.5	4.58	0.168655	3.66	3.829	0.094921	4.21	3.94	0.201163	3.98	4.29	0.241247	4.33	4.5	0.159095
		2	3.77			4.92			3.77			4.02			4.22			4.65
		3	3.7			4.55			3.79			4.12			4.06			4.77
		4	3.84			4.62			3.95			4.02			4.31			4.57
		5	3.64			4.6			3.94			4.2			3.95			4.46
		6	4.01			4.25			3.76			3.71			4.62			4.37
		7	3.59			4.59			3.79			3.88			4.58			4.38
		8	4.17			4.71			3.81			3.74			4.4			4.68
		9	4			4.54			3.93			3.82			4.27			4.32
		10	3.71			4.52			3.89			3.68			4.51			4.47
	120	1	3.51	3.35	0.199944	3.51	3.559	0.199969	3.3	3.331	0.0527994	3.44	3.459	0.209043	3.56	3.51	0.167664	3.62	3.51	0.128062
		2	3.21			3.39			3.36			3.74			3.7			3.43
		3	3.39			3.66			3.42			3.67			3.22			3.55
		4	3.14			3.68			3.29			3.37			3.53			3.51
		5	3.7			3.73			3.33			3.61			3.62			3.47
		6	3.29			3.39			3.27			3.13			3.28			3.5
		7	3.3			3.29			3.27			3.35			3.35			3.38
		8	3.28			3.87			3.33			3.66			3.62			3.62
		9	3.08			3.73			3.41			3.44			3.67			3.29
		10	3.6			3.34			3.33			3.18			3.55			3.73
Elongation at Break [%]	10	1	60.06	59.99	0.253289	63.25	63.201	0.126531	60.73	60.899	0.158356	62.43	62.299	0.125295	62.43	62.5	0.135565	62.78	62.801	0.136092
		2	59.7			63.06			60.92			62.43			62.59			62.84
		3	59.74			63.17			61.04			62.14			62.55			63
		4	59.95			63.42			61.02			62.32			62.19			62.91
		5	59.84			63.23			60.76			62.46			62.55			62.67
		6	60.09			63.2			60.87			62.21			62.45			62.86
		7	59.74			63.12			61.05			62.22			62.52			62.92
		8	60.53			63.37			60.98			62.25			62.72			62.7
		9	60.1			63.18			60.59			62.13			62.5			62.79
		10	60.15			63.01			61.03			62.4			62.5			62.54
	23	1	59.64	59.579	0.106505	62.21	62.199	0.136906	60.86	60.599	0.137231	61.63	61.8	0.138404	61.08	61.1	0.126139	61.14	61.231	0.127231
		2	59.53			62.13			60.64			61.95			60.83			61.11
		3	59.36			62.26			60.57			61.55			61.01			61.21
		4	59.59			62.16			60.7			61.88			61.27			61.2
		5	59.66			62.44			60.59			61.86			61.2			61.39
		6	59.58			61.98			60.69			61.88			61.12			61.05
		7	59.71			62.12			60.43			61.76			61.08			61.4
		8	59.45			62.1			60.51			61.95			61.04			61.32
		9	59.66			62.39			60.61			61.86			61.14			61.13
		10	59.61			62.2			60.39			61.68			61.23			61.36
	40	1	58.31	58.1	0.114504	61.81	61.9	0.146969	59.36	59.4	0.199276	60.94	60.699	0.21042	60.8	60.91	0.146742	61.1	61.299	0.199636
		2	58.08			61.75			59.77			60.66			60.77			61
		3	58.19			62.19			59.19			60.31			61.02			61.7
		4	57.95			61.87			59.09			60.57			61.04			61.37
		5	58.15			62.06			59.31			60.86			60.74			61.34
		6	58.13			61.9			59.53			60.93			60.81			61.16
		7	57.99			61.77			59.28			60.92			61.03			61.35
		8	57.94			61.85			59.59			60.62			60.8			61.17
		9	58.13			62.03			59.44			60.67			61.17			61.36
		10	58.13			61.77			59.44			60.51			60.92			61.44
	80	1	42.03	42.1	0.127017	44.81	44.9	0.156985	42.79	42.9	0.157762	41.97	42.1	0.201439	43.36	43.1	0.158395	43.67	43.599	0.127754
		2	42.13			45.06			42.65			42.12			42.78			43.55
		3	42.04			44.77			43.2			41.78			43.27			43.63
		4	42.25			44.97			42.82			41.94			43.02			43.35
		5	42.2			44.86			42.94			42.24			43.06			43.65
		6	42.02			45			43.01			42.2			43.16			43.61
		7	41.82			45.18			42.92			41.85			43.17			43.75
		8	42.14			44.85			43.05			42.37			43.04			43.67
		9	42.15			44.87			42.8			42.25			43.12			43.41
		10	42.22			44.63			42.82			42.28			43.02			43.7
	120	1	40.64	40.6	0.0848528	33.25	33.101	0.105877	38.11	38.3	0.178263	39.61	39.6	0.148922	40.22	40.1	0.168193	39.96	40.199	0.158986
		2	40.48			33.03			38.21			39.72			40.37			40.37
		3	40.57			33.28			38.48			39.32			39.96			40.36
		4	40.53			32.99			38.31			39.43			40.08			40.06
		5	40.69			33.03			38.6			39.82			39.84			40.18
		6	40.73			33.06			38.18			39.69			40.28			40.32
		7	40.57			33.15			38.36			39.63			40.2			40.08
		8	40.49			33			38.38			39.58			40.03			40.2
		9	40.65			33.18			38.37			39.5			39.92			40.05
		10	40.65			33.04			38			39.7			40.1			40.41

## Sheet: The GC-MS analysis
																									Table S10. GC-MS Chromatograms of Adhesive Formulations
	HS_Blank		PUF_1		PUF_2		PUF_3		PUF_4		PUF_5		PUF_6		PUF_7		PUF_13		Blank		FA100		FA50		FA75		FA25		FA10		FA0		Time [min.]	Blank	FA100	FA50	FA75	FA25	FA10	FA100		Time [min.]	FA100		FA50		FA75		FA25
0.094	0.0552293	0.094	0.0606053	0.094	0.0399235	0.094	0.0602532	0.094	0.0573493	0.094	0.069045	0.094	0.0558527	0.094	0.0416468	0.094	0.072892	0.094	0.0552293	0.094	0.0438649	0.094	0.0761755	0.094	0.0329375	0.094	0.0282777	0.094	0.0539244	0.094	0.0400085		0.094	0.0552293	0.0438649	0.0761755	0.0329375	0.0282777	0.0539244	0.0400085		2.094	5.04386	4.094	15.0762	6.094	25.0329	8.094	35.0283
0.1	0.0871107	0.1	0.0638896	0.1	0.0584534	0.1	0.0551654	0.1	0.0599919	0.1	0.0722698	0.1	0.0618111	0.1	0.0555383	0.1	0.0513249	0.1	0.0871107	0.1	0.0629509	0.1	0.0686776	0.1	0.0641256	0.1	0.0599678	0.1	0.063724	0.1	0.0657224		0.1	0.0871107	0.0629509	0.0686776	0.0641256	0.0599678	0.063724	0.0657224		2.1	5.06295	4.1	15.0687	6.1	25.0641	8.1	35.06
0.106	0.141692	0.106	0.0795532	0.106	0.0809981	0.106	0.0829195	0.106	0.049506	0.106	0.0776446	0.106	0.040567	0.106	0.0725325	0.106	0.0501548	0.106	0.141692	0.106	0.054838	0.106	0.0339267	0.106	0.025612	0.106	0.0355786	0.106	0.0631648	0.106	0.0458391		0.106	0.141692	0.054838	0.0339267	0.025612	0.0355786	0.0631648	0.0458391		2.106	5.05484	4.106	15.0339	6.106	25.0256	8.106	35.0356
0.112	0.174954	0.112	0.0590894	0.112	0.0858552	0.112	0.0708003	0.112	0.0683694	0.112	0.059205	0.112	0.0502841	0.112	0.0692343	0.112	0.0765618	0.112	0.174954	0.112	0.0584406	0.112	0.045147	0.112	0.0491739	0.112	0.0402078	0.112	0.0324612	0.112	0.0548672		0.112	0.174954	0.0584406	0.045147	0.0491739	0.0402078	0.0324612	0.0548672		2.112	5.05844	4.112	15.0451	6.112	25.0492	8.112	35.0402
0.118	0.203934	0.118	0.100213	0.118	0.110983	0.118	0.0999551	0.118	0.0757348	0.118	0.0673912	0.118	0.0463583	0.118	0.0785419	0.118	0.0482401	0.118	0.203934	0.118	0.0433148	0.118	0.0641842	0.118	0.0617475	0.118	0.0360019	0.118	0.046841	0.118	0.0519922		0.118	0.203934	0.0433148	0.0641842	0.0617475	0.0360019	0.046841	0.0519922		2.118	5.04331	4.118	15.0642	6.118	25.0617	8.118	35.036
0.124	0.294256	0.124	0.0837919	0.124	0.140462	0.124	0.0945529	0.124	0.062775	0.124	0.0449826	0.124	0.0509524	0.124	0.0647062	0.124	0.0603932	0.124	0.294256	0.124	0.0600082	0.124	0.0305234	0.124	0.0443358	0.124	0.0754425	0.124	0.0701417	0.124	0.0315177		0.124	0.294256	0.0600082	0.0305234	0.0443358	0.0754425	0.0701417	0.0315177		2.124	5.06001	4.124	15.0305	6.124	25.0443	8.124	35.0754
0.13	0.350527	0.13	0.0723109	0.13	0.153826	0.13	0.0934381	0.13	0.0547067	0.13	0.0649106	0.13	0.0558527	0.13	0.0463984	0.13	0.0607921	0.13	0.350527	0.13	0.0566255	0.13	0.0396166	0.13	0.0779566	0.13	0.0400226	0.13	0.0560547	0.13	0.00351988		0.13	0.350527	0.0566255	0.0396166	0.0779566	0.0400226	0.0560547	0.00351988		2.13	5.05663	4.13	15.0396	6.13	25.078	8.13	35.04
0.136	0.356216	0.136	0.0710477	0.136	0.177943	0.136	0.128052	0.136	0.0609477	0.136	0.0586262	0.136	0.0581915	0.136	0.0565166	0.136	0.0357679	0.136	0.356216	0.136	0.0520878	0.136	0.0560482	0.135	0.0504312	0.136	0.0313198	0.136	0.0455628	0.136	0.0146975		0.136	0.356216	0.0520878	0.0560482	0.0504312	0.0313198	0.0455628	0.0146975		2.136	5.05209	4.136	15.056	6.136	25.0504	8.136	35.0313
0.142	0.430315	0.142	0.113098	0.142	0.21534	0.142	0.102956	0.142	0.0605822	0.142	0.0561731	0.142	0.0321863	0.142	0.0571595	0.142	0.0423364	0.142	0.430315	0.142	0.0540404	0.142	0.0374098	0.141	0.0679523	0.142	0.0304733	0.142	0.0368017	0.142	0.0373215		0.142	0.430315	0.0540404	0.0374098	0.0679523	0.0304733	0.0368017	0.0373215		2.142	5.05404	4.142	15.0374	6.142	25.068	8.142	35.0305
0.148	0.483798	0.148	0.101813	0.147	0.191953	0.148	0.0942956	0.148	0.0685099	0.148	0.0584333	0.148	0.0408733	0.148	0.0561533	0.148	0.0511387	0.148	0.483798	0.148	0.0449924	0.148	0.0532298	0.147	0.0524266	0.148	0.0458157	0.148	0.0521136	0.148	0.0401965		0.148	0.483798	0.0449924	0.0532298	0.0524266	0.0458157	0.0521136	0.0401965		2.148	5.04499	4.148	15.0532	6.148	25.0524	8.148	35.0458
0.154	0.532634	0.154	0.107343	0.153	0.220702	0.154	0.0952103	0.154	0.0680883	0.154	0.0528105	0.154	0.0415972	0.154	0.0624701	0.154	0.0340925	0.154	0.532634	0.153	0.0598707	0.154	0.0607011	0.153	0.0496659	0.154	0.0330921	0.154	0.0348844	0.154	0.0547597		0.154	0.532634	0.0598707	0.0607011	0.0496659	0.0330921	0.0348844	0.0547597		2.154	5.05987	4.154	15.0607	6.154	25.0497	8.154	35.0331
0.16	0.580259	0.16	0.0880868	0.159	0.22716	0.16	0.0969253	0.16	0.0475943	0.159	0.0516804	0.16	0.0213554	0.16	0.0836289	0.159	0.0524152	0.16	0.580259	0.159	0.0623459	0.16	0.047407	0.159	0.0566087	0.16	0.0388323	0.16	0.0385326	0.16	0.0250422		0.16	0.580259	0.0623459	0.047407	0.0566087	0.0388323	0.0385326	0.0250422		2.16	5.06235	4.16	15.0474	6.16	25.0566	8.16	35.0388
0.165	0.573387	0.165	0.109729	0.165	0.190577	0.166	0.0964393	0.166	0.0524015	0.165	0.0540784	0.166	0.017012	0.166	0.0575508	0.165	0.0492772	0.165	0.573387	0.165	0.0637484	0.166	0.0416107	0.165	0.055242	0.166	0.0260822	0.166	0.0638305	0.166	0.0637878		0.165	0.573387	0.0637484	0.0416107	0.055242	0.0260822	0.0638305	0.0637878		2.165	5.06375	4.165	15.0416	6.165	25.0552	8.165	35.0261
0.171	0.554687	0.171	0.109982	0.171	0.190914	0.171	0.0677705	0.172	0.0369397	0.171	0.0512118	0.171	0.0207986	0.172	0.0494171	0.171	0.0490645	0.171	0.554687	0.171	0.0654535	0.171	0.0330759	0.171	0.040017	0.172	0.0650467	0.171	0.071553	0.172	0.063761		0.171	0.554687	0.0654535	0.0330759	0.040017	0.0650467	0.071553	0.063761		2.171	5.06545	4.171	15.0331	6.171	25.04	8.171	35.065
0.177	0.576542	0.177	0.0877218	0.177	0.209837	0.177	0.110788	0.177	0.0555782	0.177	0.0345363	0.177	0.0489755	0.177	0.0382647	0.177	0.0520429	0.177	0.576542	0.177	0.0364395	0.177	0.0383138	0.177	0.0468505	0.177	0.0752574	0.177	0.0443112	0.177	0.0389068		0.177	0.576542	0.0364395	0.0383138	0.0468505	0.0752574	0.0443112	0.0389068		2.177	5.03644	4.177	15.0383	6.177	25.0469	8.177	35.0753
0.183	0.587357	0.183	0.103498	0.183	0.208967	0.183	0.0974112	0.183	0.0628312	0.183	0.0717462	0.183	0.0586091	0.183	0.0365877	0.183	0.046937	0.183	0.587357	0.183	0.0505202	0.183	0.0430465	0.183	0.081674	0.183	0.0575871	0.183	0.0441781	0.183	0.034554		0.183	0.587357	0.0505202	0.0430465	0.081674	0.0575871	0.0441781	0.034554		2.183	5.05052	4.183	15.043	6.183	25.0817	8.183	35.0576
0.189	0.602143	0.189	0.0958063	0.189	0.199309	0.189	0.0943242	0.189	0.0653614	0.189	0.0425571	0.189	0.0501171	0.189	0.0451406	0.189	0.0409535	0.189	0.602143	0.189	0.0551955	0.189	0.0608341	0.189	0.0835054	0.189	0.0311346	0.189	0.0541374	0.189	0.0548672		0.189	0.602143	0.0551955	0.0608341	0.0835054	0.0311346	0.0541374	0.0548672		2.189	5.0552	4.189	15.0608	6.189	25.0835	8.189	35.0311
0.195	0.602537	0.195	0.109056	0.195	0.172833	0.195	0.0970968	0.195	0.0499276	0.195	0.0548501	0.195	0.018237	0.195	0.0365318	0.195	0.0554734	0.195	0.602537	0.195	0.0482651	0.195	0.0434453	0.195	0.0129016	0.195	0.0501275	0.195	0.0314226	0.195	0.0495739		0.195	0.602537	0.0482651	0.0434453	0.0129016	0.0501275	0.0314226	0.0495739		2.195	5.04827	4.195	15.0434	6.195	25.0129	8.195	35.0501
0.201	0.53776	0.201	0.0857849	0.201	0.215901	0.201	0.0890649	0.201	0.0467509	0.201	0.0482075	0.201	0.0476112	0.201	0.0452804	0.201	0.0561914	0.201	0.53776	0.201	0.0534904	0.201	0.00513154	0.201	0.0536566	0.201	0.0452602	0.201	0.051581	0.201	0.0632236		0.201	0.53776	0.0534904	0.00513154	0.0536566	0.0452602	0.051581	0.0632236		2.201	5.05349	4.201	15.0051	6.201	25.0537	8.201	35.0453
0.207	0.520411	0.207	0.109898	0.207	0.192458	0.207	0.0671703	0.207	0.028506	0.207	0.0615479	0.207	0.027286	0.207	0.0215781	0.207	0.0590103	0.207	0.520411	0.207	0.0533254	0.207	0.0586538	0.207	0.0593421	0.207	0.0680358	0.207	0.0430863	0.207	0.0305504		0.207	0.520411	0.0533254	0.0586538	0.0593421	0.0680358	0.0430863	0.0305504		2.207	5.05333	4.207	15.0587	6.207	25.0593	8.207	35.068
0.213	0.521988	0.213	0.0668089	0.213	0.162839	0.213	0.089608	0.213	0.0489156	0.213	0.0690174	0.213	0.0234437	0.213	0.0371467	0.213	0.0690359	0.213	0.521988	0.213	0.0466425	0.213	0.0616583	0.213	0.0521533	0.213	0.0183316	0.213	0.046335	0.213	0.0398472		0.213	0.521988	0.0466425	0.0616583	0.0521533	0.0183316	0.046335	0.0398472		2.213	5.04664	4.213	15.0617	6.213	25.0522	8.213	35.0183
0.219	0.509202	0.219	0.100494	0.219	0.156578	0.219	0.0669416	0.219	0.0494497	0.219	0.0517631	0.219	0.040567	0.219	0.0647621	0.219	0.0651267	0.219	0.509202	0.219	0.0331668	0.219	0.0471677	0.219	0.0717791	0.219	0.0220085	0.219	0.0392783	0.219	0.0504338		0.219	0.509202	0.0331668	0.0471677	0.0717791	0.0220085	0.0392783	0.0504338		2.219	5.03317	4.219	15.0472	6.219	25.0718	8.219	35.022
0.225	0.490389	0.225	0.073546	0.225	0.170391	0.225	0.101098	0.225	0.0491405	0.225	0.0229323	0.225	0.0435183	0.225	0.0646783	0.225	0.068052	0.225	0.490389	0.225	0.0487601	0.225	0.0567395	0.225	0.0445544	0.225	0.0126972	0.225	0.0665467	0.225	0.0351182		0.225	0.490389	0.0487601	0.0567395	0.0445544	0.0126972	0.0665467	0.0351182		2.225	5.04876	4.225	15.0567	6.225	25.0446	8.225	35.0127
0.231	0.478729	0.231	0.0651247	0.231	0.151749	0.231	0.0963536	0.231	0.0558594	0.231	0.0524797	0.231	0.0508967	0.231	0.0563489	0.231	0.0963472	0.231	0.478729	0.231	0.019471	0.231	0.0492416	0.23	0.0327461	0.231	0.0374567	0.231	0.0470807	0.231	0.0393099		0.231	0.478729	0.019471	0.0492416	0.0327461	0.0374567	0.0470807	0.0393099		2.231	5.01947	4.231	15.0492	6.231	25.0327	8.231	35.0375
0.237	0.451551	0.237	0.0909781	0.237	0.146246	0.237	0.081519	0.237	0.0484939	0.237	0.050192	0.237	0.0467759	0.237	0.0595633	0.237	0.0449159	0.237	0.451551	0.237	0.0535729	0.237	0.052698	0.236	0.0507866	0.237	0.0549683	0.237	0.0424205	0.237	0.0441732		0.237	0.451551	0.0535729	0.052698	0.0507866	0.0549683	0.0424205	0.0441732		2.237	5.05357	4.237	15.0527	6.237	25.0508	8.237	35.055
0.243	0.43913	0.243	0.0781496	0.242	0.154837	0.243	0.120964	0.243	0.0807107	0.243	0.0433288	0.243	0.038618	0.243	0.0407523	0.243	0.0512983	0.243	0.43913	0.242	0.0451849	0.243	0.0263224	0.242	0.0254753	0.243	0.055127	0.243	0.0258304	0.243	0.0476662		0.243	0.43913	0.0451849	0.0263224	0.0254753	0.055127	0.0258304	0.0476662		2.243	5.04518	4.243	15.0263	6.243	25.0255	8.243	35.0551
0.249	0.417191	0.249	0.0705705	0.248	0.153517	0.249	0.0822336	0.249	0.0555782	0.248	0.0722698	0.249	0.0200747	0.249	0.0386001	0.249	0.0363529	0.249	0.417191	0.248	0.027969	0.249	0.0461041	0.248	0.0749225	0.249	0.0379064	0.249	0.0407162	0.249	0.0334792		0.249	0.417191	0.027969	0.0461041	0.0749225	0.0379064	0.0407162	0.0334792		2.249	5.02797	4.249	15.0461	6.249	25.0749	8.249	35.0379
0.254	0.389027	0.255	0.0960028	0.254	0.148745	0.255	0.0890649	0.255	0.0521766	0.254	0.0562283	0.255	0.0282048	0.255	0.0269167	0.254	0.0216735	0.254	0.389027	0.254	0.0441949	0.255	0.059159	0.254	0.066531	0.255	0.0444137	0.255	0.0546168	0.255	0.0126555		0.254	0.389027	0.0441949	0.059159	0.066531	0.0444137	0.0546168	0.0126555		2.254	5.04419	4.254	15.0592	6.254	25.0665	8.254	35.0444
0.26	0.379029	0.26	0.0693915	0.26	0.164692	0.261	0.104357	0.261	0.0468634	0.26	0.0633946	0.26	0.0343302	0.261	0.0372305	0.26	0.032231	0.26	0.379029	0.26	0.0244213	0.26	0.00289813	0.26	0.042067	0.261	0.0458686	0.261	0.0289461	0.261	0.0605904		0.26	0.379029	0.0244213	0.00289813	0.042067	0.0458686	0.0289461	0.0605904		2.26	5.02442	4.26	15.0029	6.26	25.0421	8.26	35.0459
0.266	0.352329	0.266	0.0666686	0.266	0.140631	0.266	0.082405	0.267	0.046779	0.266	0.0557873	0.266	0.0295969	0.266	0.0333454	0.266	0.0194928	0.266	0.352329	0.266	0.0569556	0.266	0.0347775	0.266	0.0131477	0.266	0.0174057	0.266	0.0251381	0.266	0.0353063		0.266	0.352329	0.0569556	0.0347775	0.0131477	0.0174057	0.0251381	0.0353063		2.266	5.05696	4.266	15.0348	6.266	25.0131	8.266	35.0174
0.272	0.379226	0.272	0.0871323	0.272	0.145095	0.272	0.0569089	0.272	0.0352248	0.272	0.0498337	0.272	0.0199911	0.272	0.0630012	0.272	0.00813752	0.272	0.379226	0.272	0.0632809	0.272	0.0437112	0.272	0.0273887	0.272	0.0380651	0.272	0.0339258	0.272	0.0448987		0.272	0.379226	0.0632809	0.0437112	0.0273887	0.0380651	0.0339258	0.0448987		2.272	5.06328	4.272	15.0437	6.272	25.0274	8.272	35.0381
0.278	0.361201	0.278	0.0993432	0.278	0.133668	0.278	0.0727725	0.278	0.0757067	0.278	0.0560904	0.278	0.0225527	0.278	0.0346031	0.278	0.0562446	0.278	0.361201	0.278	0.0306641	0.278	0.0564204	0.278	0.0568547	0.278	0.0133585	0.278	0.029239	0.278	0.0405458		0.278	0.361201	0.0306641	0.0564204	0.0568547	0.0133585	0.029239	0.0405458		2.278	5.03066	4.278	15.0564	6.278	25.0569	8.278	35.0134
0.284	0.34036	0.284	0.0566192	0.284	0.142989	0.284	0.0747162	0.284	0.0442489	0.284	0.0412341	0.284	0.0101069	0.284	0.0763617	0.284	0.0397834	0.284	0.34036	0.284	0.0253839	0.284	0.0522726	0.284	0.0459485	0.284	0.0243098	0.284	0.0177618	0.284	0.0520191		0.284	0.34036	0.0253839	0.0522726	0.0459485	0.0243098	0.0177618	0.0520191		2.284	5.02538	4.284	15.0523	6.284	25.0459	8.284	35.0243
0.29	0.324757	0.29	0.0577701	0.29	0.125049	0.29	0.0774316	0.29	0.0339879	0.29	0.0409309	0.29	0.0226641	0.29	0.0562651	0.29	0.0331883	0.29	0.324757	0.29	0.046835	0.29	0.0576435	0.29	0.0551874	0.29	0.0525082	0.29	0.0450036	0.29	0.0627937		0.29	0.324757	0.046835	0.0576435	0.0551874	0.0525082	0.0450036	0.0627937		2.29	5.04684	4.29	15.0576	6.29	25.0552	8.29	35.0525
0.296	0.331376	0.296	0.0907535	0.296	0.148576	0.296	0.0980114	0.296	0.0443052	0.296	0.0245585	0.296	0.0320471	0.296	0.0482432	0.296	0.0244126	0.296	0.331376	0.296	0.0537929	0.296	0.0418234	0.296	0.0630595	0.296	0.0402607	0.296	0.0425803	0.296	0.0410832		0.296	0.331376	0.0537929	0.0418234	0.0630595	0.0402607	0.0425803	0.0410832		2.296	5.05379	4.296	15.0418	6.296	25.0631	8.296	35.0403
0.302	0.300226	0.302	0.0844937	0.302	0.0906562	0.302	0.0687423	0.302	0.0408754	0.302	0.0287481	0.302	0.0557692	0.302	0.0427368	0.302	0.0342254	0.302	0.300226	0.302	0.036852	0.302	0.0211909	0.302	0.0598068	0.302	0.0406839	0.302	0.0223953	0.302	0.0378589		0.302	0.300226	0.036852	0.0211909	0.0598068	0.0406839	0.0223953	0.0378589		2.302	5.03685	4.302	15.0212	6.302	25.0598	8.302	35.0407
0.308	0.335938	0.308	0.0624299	0.308	0.125863	0.308	0.0830625	0.308	0.0419156	0.308	0.06684	0.308	0.0238891	0.308	0.0434077	0.308	0.0425757	0.308	0.335938	0.308	0.0140258	0.308	0.0258173	0.308	0.0226052	0.308	0.0503656	0.308	0.0479062	0.308	0.0272993		0.308	0.335938	0.0140258	0.0258173	0.0226052	0.0503656	0.0479062	0.0272993		2.308	5.01403	4.308	15.0258	6.308	25.0226	8.308	35.0504
0.314	0.270936	0.314	0.0689704	0.314	0.143859	0.314	0.0526215	0.314	0.0327791	0.314	0.0450653	0.314	0.0459128	0.314	0.0482991	0.314	0.0417247	0.314	0.270936	0.314	0.0306641	0.314	0.0198349	0.314	0.0665856	0.314	0.0383826	0.314	0.0206377	0.314	0.0422655		0.314	0.270936	0.0306641	0.0198349	0.0665856	0.0383826	0.0206377	0.0422655		2.314	5.03066	4.314	15.0198	6.314	25.0666	8.314	35.0384
0.32	0.297382	0.32	0.0354537	0.32	0.116008	0.32	0.0862352	0.32	0.0276626	0.32	0.0442935	0.32	0.0165943	0.32	0.0383206	0.32	0.0239871	0.32	0.297382	0.32	0.0399872	0.32	0.0204996	0.319	0.039443	0.32	0.0343353	0.32	0.0320617	0.32	0.0571242		0.32	0.297382	0.0399872	0.0204996	0.039443	0.0343353	0.0320617	0.0571242		2.32	5.03999	4.32	15.0205	6.32	25.0394	8.32	35.0343
0.326	0.30431	0.326	0.086599	0.326	0.137571	0.326	0.0675704	0.326	0.0311485	0.326	0.0535547	0.326	0.017012	0.326	0.047209	0.326	0.0260347	0.326	0.30431	0.326	0.027969	0.326	0.0314806	0.325	0.0304501	0.326	0.018649	0.326	0.0189335	0.326	0.030846		0.326	0.30431	0.027969	0.0314806	0.0304501	0.018649	0.0189335	0.030846		2.326	5.02797	4.326	15.0315	6.326	25.0305	8.326	35.0186
0.332	0.274963	0.332	0.0666405	0.331	0.111629	0.332	0.0579665	0.332	0.0377831	0.332	0.0350324	0.332	0.0110258	0.332	0.0343236	0.332	0.0215405	0.332	0.274963	0.332	0.028409	0.332	0.0250728	0.331	0.0332381	0.332	0.0292829	0.332	0.0418347	0.332	0.0452749		0.332	0.274963	0.028409	0.0250728	0.0332381	0.0292829	0.0418347	0.0452749		2.332	5.02841	4.332	15.0251	6.332	25.0332	8.332	35.0293
0.338	0.264205	0.338	0.0606333	0.337	0.0877363	0.338	0.0535361	0.338	0.026763	0.338	0.0283898	0.338	0.0202696	0.338	0.0441344	0.338	0.0253699	0.338	0.264205	0.337	0.0309117	0.338	0.0415575	0.337	0.0466591	0.338	0.017829	0.338	0.0223154	0.338	0.043609		0.338	0.264205	0.0309117	0.0415575	0.0466591	0.017829	0.0223154	0.043609		2.338	5.03091	4.338	15.0416	6.338	25.0467	8.338	35.0178
0.344	0.258826	0.344	0.0638896	0.343	0.103908	0.344	0.058481	0.344	0.0254698	0.343	0.0556494	0.344	0.03898	0.344	0.0395784	0.343	0.0310874	0.344	0.258826	0.343	0.0477976	0.344	0.0565533	0.343	0.0561987	0.344	0.0316901	0.344	0.0461486	0.344	0.0269768		0.344	0.258826	0.0477976	0.0565533	0.0561987	0.0316901	0.0461486	0.0269768		2.344	5.0478	4.344	15.0566	6.344	25.0562	8.344	35.0317
0.349	0.299719	0.349	0.0821638	0.349	0.100707	0.35	0.0695141	0.35	0.0222088	0.349	0.0108873	0.35	0.0206037	0.35	0.043799	0.349	0.0486124	0.349	0.299719	0.349	0.0220837	0.35	0.0361335	0.349	0.0395796	0.35	0.0489371	0.35	0.024499	0.35	0.0371334		0.349	0.299719	0.0220837	0.0361335	0.0395796	0.0489371	0.024499	0.0371334		2.349	5.02208	4.349	15.0361	6.349	25.0396	8.349	35.0489
0.355	0.277526	0.355	0.0864867	0.355	0.113678	0.355	0.0735729	0.356	0.0299959	0.355	0.0221054	0.355	0.0142555	0.356	0.0513737	0.355	0.0103182	0.355	0.277526	0.355	0.0150983	0.355	0.0437378	0.355	0.0259126	0.355	0.0333037	0.355	0.0269223	0.356	0.0256334		0.355	0.277526	0.0150983	0.0437378	0.0259126	0.0333037	0.0269223	0.0256334		2.355	5.0151	4.355	15.0437	6.355	25.0259	8.355	35.0333
0.361	0.269669	0.361	0.0648721	0.361	0.111657	0.361	0.072058	0.361	0.0403694	0.361	0.0348395	0.361	0.00907676	0.361	0.0338205	0.361	0.0278963	0.361	0.269669	0.361	0.0277215	0.361	0.0637322	0.361	0.0251199	0.361	0.0412924	0.361	0.0341921	0.361	0.0337748		0.361	0.269669	0.0277215	0.0637322	0.0251199	0.0412924	0.0341921	0.0337748		2.361	5.02772	4.361	15.0637	6.361	25.0251	8.361	35.0413
0.367	0.269303	0.367	0.0584157	0.367	0.100623	0.367	0.0619396	0.367	0.0385702	0.367	0.0392771	0.367	0.033133	0.367	0.0434915	0.367	0.0136689	0.367	0.269303	0.367	0.0299766	0.367	0.0482578	0.367	0.0385956	0.367	0.0180671	0.367	0.0434324	0.367	0.0388799		0.367	0.269303	0.0299766	0.0482578	0.0385956	0.0180671	0.0434324	0.0388799		2.367	5.02998	4.367	15.0483	6.367	25.0386	8.367	35.0181
0.373	0.233816	0.373	0.0617281	0.373	0.09804	0.373	0.0590812	0.373	0.0446706	0.373	0.0210305	0.373	0.0261166	0.373	0.0321714	0.373	0.0223649	0.373	0.233816	0.373	0.0417197	0.373	0.020473	0.373	0.0449098	0.373	0.0403665	0.373	0.00287597	0.373	0.0350645		0.373	0.233816	0.0417197	0.020473	0.0449098	0.0403665	0.00287597	0.0350645		2.373	5.04172	4.373	15.0205	6.373	25.0449	8.373	35.0404
0.379	0.223564	0.379	0.0600438	0.379	0.104076	0.379	0.0247815	0.379	0.00699999	0.379	0.0375682	0.379	0.0309334	0.379	0.0380691	0.379	0.0325767	0.379	0.223564	0.379	0.00981803	0.379	0.0471411	0.379	0.0425864	0.379	0.0304204	0.379	0.0124093	0.379	0.0153961		0.379	0.223564	0.00981803	0.0471411	0.0425864	0.0304204	0.0124093	0.0153961		2.379	5.00982	4.379	15.0471	6.379	25.0426	8.379	35.0304
0.385	0.208131	0.385	0.052577	0.385	0.0655566	0.385	0.0616251	0.385	0.0296305	0.385	0.0397457	0.385	0.0331608	0.385	0.0105375	0.385	0.0107968	0.385	0.208131	0.385	0.0299491	0.385	0.00741814	0.385	0.0378303	0.385	0.0184903	0.385	0.0332334	0.385	0.0368379		0.385	0.208131	0.0299491	0.00741814	0.0378303	0.0184903	0.0332334	0.0368379		2.385	5.02995	4.385	15.0074	6.385	25.0378	8.385	35.0185
0.391	0.208159	0.391	0.0501067	0.391	0.0787802	0.391	0.056423	0.391	0.0328072	0.391	0.024338	0.391	0.0409289	0.391	0.0408362	0.391	0.0244391	0.391	0.208159	0.391	0.04711	0.391	0	0.391	0.0616382	0.391	0.0306849	0.391	0.0352306	0.391	0.0307117		0.391	0.208159	0.04711	0	0.0616382	0.0306849	0.0352306	0.0307117		2.391	5.04711	4.391	15	6.391	25.0616	8.391	35.0307
0.397	0.216692	0.397	0.0595666	0.397	0.0697117	0.397	0.0216088	0.397	0.0338192	0.397	0.0515426	0.397	0.0235272	0.397	0.0418704	0.397	0.0462456	0.397	0.216692	0.397	0.0447724	0.397	0.0399356	0.397	0.0226326	0.397	0.0503656	0.397	0.0273483	0.397	0.0306042		0.397	0.216692	0.0447724	0.0399356	0.0226326	0.0503656	0.0273483	0.0306042		2.397	5.04477	4.397	15.0399	6.397	25.0226	8.397	35.0504
0.403	0.203455	0.403	0.0484786	0.403	0.0559828	0.403	0.0747448	0.403	0.0291526	0.403	0.0584333	0.403	0.0218288	0.403	0.0346031	0.403	0.0434533	0.403	0.203455	0.403	0.0328093	0.403	0.0263756	0.403	0.0118903	0.403	0.0304204	0.403	0.00726981	0.403	0.0567212		0.403	0.203455	0.0328093	0.0263756	0.0118903	0.0304204	0.00726981	0.0567212		2.403	5.03281	4.403	15.0264	6.403	25.0119	8.403	35.0304
0.409	0.189796	0.409	0.0501629	0.409	0.0758603	0.409	0.0664557	0.409	0.0300241	0.409	0.0300711	0.409	0.0272303	0.409	0.0365877	0.409	0.0590369	0.409	0.189796	0.409	0.0292616	0.409	0.0378086	0.409	0.0360262	0.409	0.0416362	0.409	0.033553	0.409	0.0406533		0.409	0.189796	0.0292616	0.0378086	0.0360262	0.0416362	0.033553	0.0406533		2.409	5.02926	4.409	15.0378	6.409	25.036	8.409	35.0416
0.415	0.188726	0.415	0.0378397	0.415	0.0642651	0.415	0.0441609	0.415	0.0451485	0.415	0.081531	0.415	0.0251699	0.415	0.0173854	0.415	0.0233754	0.415	0.188726	0.415	0.0426823	0.415	0.0395634	0.414	0.0341402	0.415	0.0472706	0.415	0.0470274	0.415	0.0372947		0.415	0.188726	0.0426823	0.0395634	0.0341402	0.0472706	0.0470274	0.0372947		2.415	5.04268	4.415	15.0396	6.415	25.0341	8.415	35.0473
0.421	0.17163	0.421	0.0361554	0.421	0.102925	0.421	0.0254675	0.421	0.0504337	0.421	0.0415924	0.421	0.0163159	0.421	0.043212	0.421	0.0452084	0.421	0.17163	0.421	0.0523903	0.421	0.0181332	0.42	0.0165644	0.421	0	0.421	0.0415151	0.421	0.026735		0.421	0.17163	0.0523903	0.0181332	0.0165644	0	0.0415151	0.026735		2.421	5.05239	4.421	15.0181	6.421	25.0166	8.421	35
0.427	0.199372	0.427	0.037952	0.426	0.0718736	0.427	0.0377583	0.427	0.0340441	0.427	0.0365759	0.427	0.0389243	0.427	0.02046	0.427	0.0384538	0.427	0.199372	0.426	0.0567081	0.427	0.0592919	0.426	0.0377209	0.427	0.0181464	0.427	0.0545901	0.427	0.031867		0.427	0.199372	0.0567081	0.0592919	0.0377209	0.0181464	0.0545901	0.031867		2.427	5.05671	4.427	15.0593	6.427	25.0377	8.427	35.0181
0.433	0.181938	0.433	0.0616158	0.432	0.076871	0.433	0.0611678	0.433	0.0206907	0.432	0	0.433	0.0537923	0.433	0.0492494	0.433	0.0419375	0.433	0.181938	0.432	0.0345694	0.433	0.0511027	0.432	0.00757152	0.433	0.0257383	0.433	0.0542706	0.433	0.0473975		0.433	0.181938	0.0345694	0.0511027	0.00757152	0.0257383	0.0542706	0.0473975		2.433	5.03457	4.433	15.0511	6.433	25.0076	8.433	35.0257
0.438	0.170419	0.439	0.0475803	0.438	0.0786679	0.439	0.0418171	0.439	0.0271847	0.438	0.0285276	0.439	0.0428223	0.439	0.0397182	0.438	0.0443575	0.438	0.170419	0.438	0.0394371	0.439	0.0159796	0.438	0.0508959	0.439	0.0149457	0.439	0.0254576	0.439	0.0204476		0.438	0.170419	0.0394371	0.0159796	0.0508959	0.0149457	0.0254576	0.0204476		2.438	5.03944	4.438	15.016	6.438	25.0509	8.438	35.0149
0.444	0.155521	0.444	0.0436785	0.444	0.087624	0.445	0.0373009	0.445	0.0328915	0.444	0.030016	0.444	0.0349427	0.445	0.0277831	0.444	0.0267794	0.444	0.155521	0.444	0.0110281	0.444	0.0139323	0.444	0.0275527	0.445	0.0391762	0.445	0.0377604	0.445	0.0242093		0.444	0.155521	0.0110281	0.0139323	0.0275527	0.0391762	0.0377604	0.0242093		2.444	5.01103	4.444	15.0139	6.444	25.0276	8.444	35.0392
0.45	0.168335	0.45	0.0439311	0.45	0.0838057	0.45	0.023924	0.451	0.0247951	0.45	0.0208375	0.45	0.0289008	0.45	0.016491	0.45	0.00747269	0.45	0.168335	0.45	0.00874547	0.45	0.0352295	0.45	0.0355615	0.45	0.030632	0.45	0.0394913	0.45	0.0638953		0.45	0.168335	0.00874547	0.0352295	0.0355615	0.030632	0.0394913	0.0638953		2.45	5.00875	4.45	15.0352	6.45	25.0356	8.45	35.0306
0.456	0.129835	0.456	0.0332641	0.456	0.055702	0.456	0.0161494	0.456	0.0109357	0.456	0.0329376	0.456	0.0328267	0.456	0.0321155	0.456	0.0212214	0.456	0.129835	0.456	0.0113031	0.456	0.0352561	0.456	0.0340855	0.456	0.044017	0.456	0.0241794	0.456	0.00623369		0.456	0.129835	0.0113031	0.0352561	0.0340855	0.044017	0.0241794	0.00623369		2.456	5.0113	4.456	15.0353	6.456	25.0341	8.456	35.044
0.462	0.147494	0.462	0.0492646	0.462	0.0615698	0.462	0.0290404	0.462	0.0371927	0.462	0.0416199	0.462	0.0210213	0.462	0.0134164	0.462	0.0337734	0.462	0.147494	0.462	0.00640784	0.462	0.035841	0.462	0.0295481	0.462	0.0451809	0.462	0.0292656	0.462	0.0353869		0.462	0.147494	0.00640784	0.035841	0.0295481	0.0451809	0.0292656	0.0353869		2.462	5.00641	4.462	15.0358	6.462	25.0295	8.462	35.0452
0.468	0.157267	0.468	0.0497699	0.468	0.0501711	0.468	0.0374724	0.468	0.0200723	0.468	0.033985	0.468	0.0190723	0.468	0.0262738	0.468	0.00845664	0.468	0.157267	0.468	0.0328643	0.468	0.0172824	0.468	0.0302861	0.468	0.0523495	0.468	0.00790891	0.468	0.0127898		0.468	0.157267	0.0328643	0.0172824	0.0302861	0.0523495	0.00790891	0.0127898		2.468	5.03286	4.468	15.0173	6.468	25.0303	8.468	35.0523
0.474	0.14372	0.474	0.0547384	0.474	0.0703856	0.474	0.0384157	0.474	0.017261	0.474	0.00485107	0.474	0.0288452	0.474	0.0411716	0.474	0.0274442	0.474	0.14372	0.474	0.0383096	0.474	0.0462105	0.474	0.0286734	0.474	0.0103165	0.474	0.0341921	0.474	0.0285084		0.474	0.14372	0.0383096	0.0462105	0.0286734	0.0103165	0.0341921	0.0285084		2.474	5.03831	4.474	15.0462	6.474	25.0287	8.474	35.0103
0.48	0.144875	0.48	0.0459803	0.48	0.0593799	0.48	0.0677991	0.48	0.0126787	0.48	0.0284724	0.48	0.0410682	0.48	0.0331777	0.48	0.0351562	0.48	0.144875	0.48	0.0238988	0.48	0.0161923	0.48	0.0448278	0.48	0.0198394	0.48	0.0262299	0.48	0.048956		0.48	0.144875	0.0238988	0.0161923	0.0448278	0.0198394	0.0262299	0.048956		2.48	5.0239	4.48	15.0162	6.48	25.0448	8.48	35.0198
0.486	0.150648	0.486	0.0319167	0.486	0.0441349	0.486	0.0471621	0.486	0	0.486	0.0180537	0.486	0.0368917	0.486	0.013668	0.486	0	0.486	0.150648	0.486	0.0136957	0.486	0.0519802	0.486	0.041083	0.486	0.0160567	0.486	0.0257772	0.486	0.024478		0.486	0.150648	0.0136957	0.0519802	0.041083	0.0160567	0.0257772	0.024478		2.486	5.0137	4.486	15.052	6.486	25.0411	8.486	35.0161
0.492	0.128737	0.492	0.0355098	0.492	0.0569654	0.492	0.0472478	0.492	0.030249	0.492	0.0352529	0.492	0.0371702	0.492	0.0135003	0.492	0.0155304	0.492	0.128737	0.492	0.0370995	0.492	0.0350434	0.492	0.0369556	0.492	0.0165593	0.492	0.0280141	0.492	0.0282666		0.492	0.128737	0.0370995	0.0350434	0.0369556	0.0165593	0.0280141	0.0282666		2.492	5.0371	4.492	15.035	6.492	25.037	8.492	35.0166
0.498	0.132454	0.498	0.0243095	0.498	0.0275703	0.498	0.0402164	0.498	0.0198192	0.498	0.022574	0.498	0.0245574	0.498	0.0258266	0.498	0.0264868	0.498	0.132454	0.498	0.0125682	0.498	0.0131346	0.498	0.0519893	0.498	0.0212943	0.498	0.0303042	0.498	0.0328881		0.498	0.132454	0.0125682	0.0131346	0.0519893	0.0212943	0.0303042	0.0328881		2.498	5.01257	4.498	15.0131	6.498	25.052	8.498	35.0213
0.504	0.104798	0.504	0.0327027	0.504	0.0318658	0.504	0.0280972	0.504	0.0429839	0.504	0.0385329	0.504	0.0423768	0.504	0.0359448	0.504	0.0212746	0.504	0.104798	0.504	0.0436173	0.504	0.0205794	0.503	0.053602	0.504	0.0202626	0.504	0.0493175	0.504	0.0532282		0.504	0.104798	0.0436173	0.0205794	0.053602	0.0202626	0.0493175	0.0532282		2.504	5.04362	4.504	15.0206	6.504	25.0536	8.504	35.0203
0.51	0.132398	0.51	0.0364361	0.51	0.0763095	0.51	0.0270682	0.51	0.0288996	0.51	0.0206446	0.51	0.0448548	0.51	0.0342957	0.51	0.0458201	0.51	0.132398	0.51	0.0449924	0.51	0.0193297	0.509	0.0433244	0.51	0.030341	0.51	0.0330204	0.51	0.00502457		0.51	0.132398	0.0449924	0.0193297	0.0433244	0.030341	0.0330204	0.00502457		2.51	5.04499	4.51	15.0193	6.51	25.0433	8.51	35.0303
0.516	0.136623	0.516	0.032029	0.515	0.0587342	0.516	0.0081176	0.516	0.0292369	0.516	0.0354734	0.516	0.0391192	0.516	0.0147301	0.516	0.0314863	0.516	0.136623	0.516	0.0386946	0.516	0.0246474	0.515	0.00314341	0.516	0.0188871	0.516	0.0209573	0.516	0.0216836		0.516	0.136623	0.0386946	0.0246474	0.00314341	0.0188871	0.0209573	0.0216836		2.516	5.03869	4.516	15.0246	6.516	25.0031	8.516	35.0189
0.522	0.124315	0.522	0.0376432	0.521	0.0631701	0.522	0.0303552	0.522	0.0492529	0.522	0.0063119	0.522	0.0187104	0.522	0.0312211	0.522	0.0190141	0.522	0.124315	0.521	0.0251639	0.522	0.01582	0.521	0.0105509	0.522	0.0539366	0.522	0.0348578	0.522	0		0.522	0.124315	0.0251639	0.01582	0.0105509	0.0539366	0.0348578	0		2.522	5.02516	4.522	15.0158	6.522	25.0106	8.522	35.0539
0.528	0.135355	0.528	0.0242814	0.527	0.0457913	0.528	0.0208085	0.528	0.0219277	0.527	0.0407379	0.528	0.0486971	0.528	0.0631969	0.527	0.024971	0.528	0.135355	0.527	0.0407022	0.528	0.0179205	0.527	0.0110429	0.528	0.0379858	0.528	0.0340589	0.528	0.0288039		0.528	0.135355	0.0407022	0.0179205	0.0110429	0.0379858	0.0340589	0.0288039		2.528	5.0407	4.528	15.0179	6.528	25.011	8.528	35.038
0.533	0.108008	0.533	0.020548	0.533	0.0320624	0.534	0.0462189	0.534	0.0197068	0.533	0.0305397	0.533	0.0486136	0.534	0.0319758	0.533	0.0125786	0.533	0.108008	0.533	0.0144933	0.534	0.0424881	0.533	0.0184231	0.534	0.0502068	0.534	0.0430064	0.534	0.0263857		0.533	0.108008	0.0144933	0.0424881	0.0184231	0.0502068	0.0430064	0.0263857		2.533	5.01449	4.533	15.0425	6.533	25.0184	8.533	35.0502
0.539	0.118795	0.539	0.0545981	0.539	0.0466617	0.539	0.0359861	0.54	0.0134658	0.539	0.0364381	0.539	0.000751756	0.54	0.033569	0.539	0.0397036	0.539	0.118795	0.539	0.0351194	0.539	0.0440037	0.539	0.012929	0.539	0.0531431	0.539	0.0308634	0.54	0.0335329		0.539	0.118795	0.0351194	0.0440037	0.012929	0.0531431	0.0308634	0.0335329		2.539	5.03512	4.539	15.044	6.539	25.0129	8.539	35.0531
0.545	0.105192	0.545	0.0349484	0.545	0.0283002	0.545	0.0566231	0.545	0.0336506	0.545	0.0197626	0.545	0.0320749	0.545	0.0379852	0.545	0.0447032	0.545	0.105192	0.545	0.0243113	0.545	0.0379415	0.545	0.0447184	0.545	0.0121417	0.545	0	0.545	0.0336404		0.545	0.105192	0.0243113	0.0379415	0.0447184	0.0121417	0	0.0336404		2.545	5.02431	4.545	15.0379	6.545	25.0447	8.545	35.0121
0.551	0.110684	0.551	0.0129969	0.551	0.04158	0.551	0.022352	0.551	0.0595702	0.551	0.0274251	0.551	0.0111928	0.551	0.0265254	0.551	0.0450755	0.551	0.110684	0.551	0.0434798	0.551	0.0439239	0.551	0.028318	0.551	0.0387	0.551	0.0354969	0.551	0.0499232		0.551	0.110684	0.0434798	0.0439239	0.028318	0.0387	0.0354969	0.0499232		2.551	5.04348	4.551	15.0439	6.551	25.0283	8.551	35.0387
0.557	0.0749439	0.557	0.0199585	0.557	0.041215	0.557	0.0224377	0.557	0.0342409	0.557	0.0496683	0.557	0.0246966	0.557	0.031249	0.557	0.0408472	0.557	0.0749439	0.557	0.00786542	0.557	0.0203401	0.557	0.0321995	0.557	0.0151044	0.557	0.0209839	0.557	0.0451942		0.557	0.0749439	0.00786542	0.0203401	0.0321995	0.0151044	0.0209839	0.0451942		2.557	5.00787	4.557	15.0203	6.557	25.0322	8.557	35.0151
0.563	0.119978	0.563	0.0362396	0.563	0.0322027	0.563	0.0248387	0.563	0.0588955	0.563	0.0458371	0.563	0	0.563	0.0377616	0.563	0.0338531	0.563	0.119978	0.563	0.0333043	0.563	0.0437644	0.563	0.0477252	0.563	0.0362928	0.563	0.0514212	0.563	0.048526		0.563	0.119978	0.0333043	0.0437644	0.0477252	0.0362928	0.0514212	0.048526		2.563	5.0333	4.563	15.0438	6.563	25.0477	8.563	35.0363
0.569	0.0973905	0.569	0.0173198	0.569	0.027851	0.569	0.035243	0.569	0.00773091	0.569	0.0273975	0.569	0.0167057	0.569	0.0264415	0.569	0.0159825	0.569	0.0973905	0.569	0.0185085	0.569	0.0463434	0.569	0.0397436	0.569	0.0302088	0.569	0.0181079	0.569	0.0437164		0.569	0.0973905	0.0185085	0.0463434	0.0397436	0.0302088	0.0181079	0.0437164		2.569	5.01851	4.569	15.0463	6.569	25.0397	8.569	35.0302
0.575	0.0788587	0.575	0.0274254	0.575	0.0297321	0.575	0.0178073	0.575	0.0213935	0.575	0.0288032	0.575	0.0100791	0.575	0.0363641	0.575	0.0306088	0.575	0.0788587	0.575	0	0.575	0.0300714	0.575	0.0505132	0.575	0.0467945	0.575	0.012569	0.575	0.040519		0.575	0.0788587	0	0.0300714	0.0505132	0.0467945	0.012569	0.040519		2.575	5	4.575	15.0301	6.575	25.0505	8.575	35.0468
0.581	0.0501879	0.581	0.0211936	0.581	0.0334942	0.581	0.0291548	0.581	0.00969878	0.581	0.0246963	0.581	0.038089	0.581	0.0441903	0.581	0.0115414	0.581	0.0501879	0.581	0.0338543	0.581	0.0170697	0.581	0.0373656	0.581	0.0249447	0.581	0.0108115	0.581	0.0448449		0.581	0.0501879	0.0338543	0.0170697	0.0373656	0.0249447	0.0108115	0.0448449		2.581	5.03385	4.581	15.0171	6.581	25.0374	8.581	35.0249
0.587	0.0692548	0.587	0.00884236	0.587	0.0767307	0.587	0.0367864	0.587	0.0272409	0.587	0.0053472	0.587	0.0376435	0.587	0.0382927	0.587	0.032683	0.587	0.0692548	0.587	0.0365495	0.587	0.017761	0.587	0.0466591	0.587	0.0250505	0.587	0.0127821	0.587	0.0486335		0.587	0.0692548	0.0365495	0.017761	0.0466591	0.0250505	0.0127821	0.0486335		2.587	5.03655	4.587	15.0178	6.587	25.0467	8.587	35.0251
0.593	0.0741835	0.593	0.0238603	0.593	0.0242854	0.593	0.0242385	0.593	0.0542007	0.593	0.0509637	0.593	0.0406784	0.593	0.0286217	0.593	0.0220192	0.593	0.0741835	0.593	0.0150708	0.593	0.0154744	0.593	0.0197078	0.593	0.0134379	0.593	0.0242593	0.593	0.0360587		0.593	0.0741835	0.0150708	0.0154744	0.0197078	0.0134379	0.0242593	0.0360587		2.593	5.01507	4.593	15.0155	6.593	25.0197	8.593	35.0134
0.599	0.0885471	0.599	0.0238603	0.599	0.021534	0.599	0.0243528	0.599	0.0300522	0.599	0.0421436	0.599	0.0295412	0.599	0.0424573	0.599	0.0193333	0.599	0.0885471	0.599	0.0192785	0.599	0.0466625	0.598	0	0.599	0.0369277	0.599	0.0210105	0.599	0.0297175		0.599	0.0885471	0.0192785	0.0466625	0	0.0369277	0.0210105	0.0297175		2.599	5.01928	4.599	15.0467	6.599	25	8.599	35.0369
0.605	0.0832241	0.605	0.00965642	0.605	0.0516872	0.605	0.0489628	0.605	0.0469196	0.605	0.0337094	0.605	0.0373929	0.605	0.0492494	0.605	0.0315661	0.605	0.0832241	0.605	0.0249713	0.605	0.03733	0.604	0.0315434	0.605	0.0302088	0.605	0.0372811	0.605	0.040922		0.605	0.0832241	0.0249713	0.03733	0.0315434	0.0302088	0.0372811	0.040922		2.605	5.02497	4.605	15.0373	6.605	25.0315	8.605	35.0302
0.611	0.0818441	0.611	0.024899	0.61	0.0314166	0.611	0.0269539	0.611	0.0458232	0.611	0.0474633	0.611	0.0445485	0.611	0.0188668	0.611	0.0381878	0.611	0.0818441	0.61	0.0418573	0.611	0.0162986	0.61	0.0150337	0.611	0.0317165	0.611	0.0173091	0.611	0.0402503		0.611	0.0818441	0.0418573	0.0162986	0.0150337	0.0317165	0.0173091	0.0402503		2.611	5.04186	4.611	15.0163	6.611	25.015	8.611	35.0317
0.617	0.0668891	0.617	0.0130249	0.616	0.0228255	0.617	0.0359575	0.617	0.022996	0.616	0.0373201	0.617	0.0192115	0.617	0.0288453	0.617	0.0221255	0.617	0.0668891	0.616	0.00910299	0.617	0.0271201	0.616	0.0312974	0.617	0.0330656	0.617	0.0349377	0.617	0.0349302		0.617	0.0668891	0.00910299	0.0271201	0.0312974	0.0330656	0.0349377	0.0349302		2.617	5.0091	4.617	15.0271	6.617	25.0313	8.617	35.0331
0.622	0.0870544	0.623	0.0160285	0.622	0.0636193	0.623	0.0116905	0.623	0.0454578	0.622	0.0281141	0.623	0.0483908	0.623	0.060849	0.622	0.0323639	0.622	0.0870544	0.622	0.0477426	0.623	0.0375693	0.622	0.0121363	0.623	0.0309494	0.623	0.0185074	0.623	0.0514548		0.622	0.0870544	0.0477426	0.0375693	0.0121363	0.0309494	0.0185074	0.0514548		2.622	5.04774	4.622	15.0376	6.622	25.0121	8.622	35.0309
0.628	0.082858	0.628	0.0335729	0.628	0.0401481	0.629	0.030784	0.629	0.00393574	0.628	0.0283071	0.628	0.0405391	0.629	0.0289571	0.628	0.0348371	0.628	0.082858	0.628	0.0353669	0.628	0.0291408	0.628	0.0223865	0.629	0.0394671	0.629	0.0278809	0.629	0.0223016		0.628	0.082858	0.0353669	0.0291408	0.0223865	0.0394671	0.0278809	0.0223016		2.628	5.03537	4.628	15.0291	6.628	25.0224	8.628	35.0395
0.634	0.0667764	0.634	0.0398327	0.634	0.039727	0.634	0	0.635	0.0320481	0.634	0.0306775	0.634	0.0362792	0.634	0	0.634	0.0347839	0.634	0.0667764	0.634	0.0167209	0.634	0.0484439	0.634	0.000519346	0.634	0.0473764	0.634	0.0461486	0.634	0.0360318		0.634	0.0667764	0.0167209	0.0484439	0.000519346	0.0473764	0.0461486	0.0360318		2.634	5.01672	4.634	15.0484	6.634	25.0005	8.634	35.0474
0.64	0.0834494	0.64	0.0192567	0.64	0.0158346	0.64	0.0419886	0.64	0.022996	0.64	0.0614101	0.64	0.0303487	0.64	0.04324	0.64	0.0426023	0.64	0.0834494	0.64	0.0477151	0.64	0.0316401	0.64	0.0318441	0.64	0.0367425	0.64	0.0394647	0.64	0.0574198		0.64	0.0834494	0.0477151	0.0316401	0.0318441	0.0367425	0.0394647	0.0574198		2.64	5.04772	4.64	15.0316	6.64	25.0318	8.64	35.0367
0.646	0.0695928	0.646	0.022934	0.646	0.0252681	0.646	0.012548	0.646	0.0193413	0.646	0.0514599	0.646	0.0203253	0.646	0.0139475	0.646	0.0426555	0.646	0.0695928	0.646	0.0222212	0.646	0.0106885	0.646	0.00590414	0.646	0.0201568	0.646	0.0403434	0.646	0.0321357		0.646	0.0695928	0.0222212	0.0106885	0.00590414	0.0201568	0.0403434	0.0321357		2.646	5.02222	4.646	15.0107	6.646	25.0059	8.646	35.0202
0.652	0.0566093	0.652	0.0596789	0.652	0.0372563	0.652	0.0366149	0.652	0.0180201	0.652	0.0545745	0.652	0.0223578	0.652	0.0487183	0.652	0.0382942	0.652	0.0566093	0.652	0.037347	0.652	0.034166	0.652	0.0207738	0.652	0.057058	0.652	0.0164037	0.652	0.015638		0.652	0.0566093	0.037347	0.034166	0.0207738	0.057058	0.0164037	0.015638		2.652	5.03735	4.652	15.0342	6.652	25.0208	8.652	35.0571
0.658	0.0832241	0.658	0.0171794	0.658	0.0283564	0.658	0.0589669	0.658	0.0397791	0.658	0.0400213	0.658	0.021606	0.658	0.0255471	0.658	0.0339861	0.658	0.0832241	0.658	0.0308017	0.658	0.0401218	0.658	0.0182591	0.658	0.047588	0.658	0.0508886	0.658	0.0270843		0.658	0.0832241	0.0308017	0.0401218	0.0182591	0.047588	0.0508886	0.0270843		2.658	5.0308	4.658	15.0401	6.658	25.0183	8.658	35.0476
0.664	0.047963	0.664	0.0199304	0.664	0.0516311	0.664	0.0247815	0.664	0.0436305	0.664	0.0372374	0.664	0.0234993	0.664	0.0590042	0.664	0.0598613	0.664	0.047963	0.664	0.0348719	0.664	0.0411853	0.664	0.0416844	0.664	0.0335682	0.664	0.0441781	0.664	0.0228927		0.664	0.047963	0.0348719	0.0411853	0.0416844	0.0335682	0.0441781	0.0228927		2.664	5.03487	4.664	15.0412	6.664	25.0417	8.664	35.0336
0.67	0.0881809	0.67	0.00684932	0.67	0.0310797	0.67	0.0251245	0.67	0.0181044	0.67	0.0215542	0.67	0.0315738	0.67	0.0253235	0.67	0.0354221	0.67	0.0881809	0.67	0.0367695	0.67	0.0376756	0.67	0.0598615	0.67	0.055127	0.67	0.0407429	0.67	0.0279441		0.67	0.0881809	0.0367695	0.0376756	0.0598615	0.055127	0.0407429	0.0279441		2.67	5.03677	4.67	15.0377	6.67	25.0599	8.67	35.0551
0.676	0.0682691	0.676	0.015832	0.676	0.0228255	0.676	0.0332136	0.676	0.0291526	0.676	0.0604454	0.676	0.0458293	0.676	0.0347429	0.676	0.0525748	0.676	0.0682691	0.676	0.0228812	0.676	0.0275189	0.676	0.0512513	0.676	0.00539631	0.676	0.0470008	0.676	0.0315715		0.676	0.0682691	0.0228812	0.0275189	0.0512513	0.00539631	0.0470008	0.0315715		2.676	5.02288	4.676	15.0275	6.676	25.0513	8.676	35.0054
0.682	0.0357962	0.682	0.0140916	0.682	0.0188949	0.682	0.0318987	0.682	0.0511365	0.682	0.0415648	0.682	0.0346922	0.682	0.0589483	0.682	0.0268591	0.682	0.0357962	0.682	0.0397946	0.682	0.020925	0.682	0.0144324	0.682	0.010872	0.682	0.0280407	0.682	0.016444		0.682	0.0357962	0.0397946	0.020925	0.0144324	0.010872	0.0280407	0.016444		2.682	5.03979	4.682	15.0209	6.682	25.0144	8.682	35.0109
0.688	0.0661005	0.688	0.0324501	0.688	0.0347576	0.688	0.010833	0.688	0.0373333	0.688	0.0219125	0.688	0.0204923	0.688	0.0262738	0.688	0.0371507	0.688	0.0661005	0.688	0.0691387	0.688	0.0314806	0.687	0.0260766	0.688	0.0437524	0.688	0.0106517	0.688	0.0290458		0.688	0.0661005	0.0691387	0.0314806	0.0260766	0.0437524	0.0106517	0.0290458		2.688	5.06914	4.688	15.0315	6.688	25.0261	8.688	35.0438
0.694	0.049174	0.694	0.0276499	0.694	0.0220674	0.694	0.0297264	0.694	0.0337911	0.694	0.0253578	0.694	0.0336898	0.694	0.0437431	0.694	0.0270985	0.694	0.049174	0.694	0.0209561	0.694	0.0199678	0.693	0.0578114	0.694	0.0352083	0.694	0.0319019	0.694	0.0397398		0.694	0.049174	0.0209561	0.0199678	0.0578114	0.0352083	0.0319019	0.0397398		2.694	5.02096	4.694	15.02	6.694	25.0578	8.694	35.0352
0.7	0.0535113	0.7	0.0345273	0.699	0.0388005	0.7	0.0361576	0.7	0.0416626	0.7	0.0412341	0.7	0.0267013	0.7	0.0486345	0.7	0.0113287	0.7	0.0535113	0.7	0.0347344	0.7	0.0147565	0.699	0.0239719	0.7	0.0340444	0.7	0.045403	0.7	0.0189698		0.7	0.0535113	0.0347344	0.0147565	0.0239719	0.0340444	0.045403	0.0189698		2.7	5.03473	4.7	15.0148	6.7	25.024	8.7	35.034
0.706	0.0707194	0.706	0.0321413	0.705	0.0207198	0.706	0.0204083	0.706	0.031514	0.705	0.0359971	0.706	0.0433791	0.706	0.0556501	0.706	0.0186684	0.706	0.0707194	0.705	0.00473025	0.706	0.0238763	0.705	0.0300127	0.706	0.0290184	0.706	0.0224752	0.706	0.01768		0.706	0.0707194	0.00473025	0.0238763	0.0300127	0.0290184	0.0224752	0.01768		2.706	5.00473	4.706	15.0239	6.706	25.03	8.706	35.029
0.712	0.0693675	0.712	0.0282394	0.711	0.0372844	0.712	0.0513352	0.712	0.00944577	0.711	0.0536925	0.712	0.0206594	0.712	0.0468456	0.711	0.0410865	0.712	0.0693675	0.711	0.0417747	0.712	0.0475399	0.711	0.0383223	0.712	0.0422975	0.712	0.0327274	0.712	0.0575004		0.712	0.0693675	0.0417747	0.0475399	0.0383223	0.0422975	0.0327274	0.0575004		2.712	5.04177	4.712	15.0475	6.712	25.0383	8.712	35.0423
0.717	0.0465266	0.717	0.0405626	0.717	0.0394743	0.718	0.039902	0.718	0.0230522	0.717	0.0372926	0.717	0.0335506	0.718	0.0313888	0.717	0.0419907	0.717	0.0465266	0.717	0.028409	0.718	0.047274	0.717	0.0431057	0.718	0.0378006	0.718	0.0421809	0.718	0.0135422		0.717	0.0465266	0.028409	0.047274	0.0431057	0.0378006	0.0421809	0.0135422		2.717	5.02841	4.717	15.0473	6.717	25.0431	8.717	35.0378
0.723	0.059144	0.723	0.0222884	0.723	0.0325677	0.723	0.0130053	0.724	0.0344096	0.723	0.00865474	0.723	0.0383953	0.723	0.0418424	0.723	0.036805	0.723	0.059144	0.723	0.0526653	0.723	0.0217758	0.723	0.0617748	0.723	0.0321133	0.723	0.0536315	0.724	0.0630624		0.723	0.059144	0.0526653	0.0217758	0.0617748	0.0321133	0.0536315	0.0630624		2.723	5.05267	4.723	15.0218	6.723	25.0618	8.723	35.0321
0.729	0.047794	0.729	0.0235516	0.729	0	0.729	0.0225235	0.729	0.0146185	0.729	0.0245585	0.729	0.0466924	0.729	0.0297956	0.729	0.0153975	0.729	0.047794	0.729	0.0427098	0.729	0.0290344	0.729	0.0342222	0.729	0.0317959	0.729	0.0453497	0.729	0.042991		0.729	0.047794	0.0427098	0.0290344	0.0342222	0.0317959	0.0453497	0.042991		2.729	5.04271	4.729	15.029	6.729	25.0342	8.729	35.0318
0.735	0.0432315	0.735	0.0156075	0.735	0.0388566	0.735	0.0203797	0.735	0.0204658	0.735	0.0327723	0.735	0.0164551	0.735	0.0376218	0.735	0.0300237	0.735	0.0432315	0.735	0.0177385	0.735	0.0592653	0.735	0.0438711	0.735	0.0380651	0.735	0.0251381	0.735	0.0712038		0.735	0.0432315	0.0177385	0.0592653	0.0438711	0.0380651	0.0251381	0.0712038		2.735	5.01774	4.735	15.0593	6.735	25.0439	8.735	35.0381
0.741	0.0433723	0.741	0	0.741	0.0522768	0.741	0.0289547	0.741	0.0321606	0.741	0.0512669	0.741	0.0340239	0.741	0.0223886	0.741	0.0302365	0.741	0.0433723	0.741	0.0400697	0.741	0.0517143	0.741	0.0330195	0.741	0.0421653	0.741	0.0650288	0.741	0.0439583		0.741	0.0433723	0.0400697	0.0517143	0.0330195	0.0421653	0.0650288	0.0439583		2.741	5.04007	4.741	15.0517	6.741	25.033	8.741	35.0422
0.747	0.0406122	0.747	0.0475803	0.747	0.0538771	0.747	0.0342997	0.747	0.0400602	0.747	0.0236765	0.747	0.031184	0.747	0.0389635	0.747	0.0352892	0.747	0.0406122	0.747	0.0322592	0.747	0.0506773	0.747	0.0231246	0.747	0.0416098	0.747	0.0320883	0.747	0.0582259		0.747	0.0406122	0.0322592	0.0506773	0.0231246	0.0416098	0.0320883	0.0582259		2.747	5.03226	4.747	15.0507	6.747	25.0231	8.747	35.0416
0.753	0.055877	0.753	0.0464294	0.753	0.0143186	0.753	0.0322417	0.753	0.024767	0.753	0.0140019	0.753	0.0527621	0.753	0.0448332	0.753	0.0463785	0.753	0.055877	0.753	0.0238988	0.753	0.0318528	0.753	0.0231792	0.753	0.00753896	0.753	0.0199986	0.753	0.0451674		0.753	0.055877	0.0238988	0.0318528	0.0231792	0.00753896	0.0199986	0.0451674		2.753	5.0239	4.753	15.0319	6.753	25.0232	8.753	35.0075
0.759	0.0434005	0.759	0.0385134	0.759	0.0303217	0.759	0.0354144	0.759	0.0350843	0.759	0.0447621	0.759	0.00865912	0.759	0.0604018	0.759	0.0497825	0.759	0.0434005	0.759	0.0373745	0.759	0.0554632	0.759	0.0569094	0.759	0.0452338	0.759	0.0341388	0.759	0.036193		0.759	0.0434005	0.0373745	0.0554632	0.0569094	0.0452338	0.0341388	0.036193		2.759	5.03737	4.759	15.0555	6.759	25.0569	8.759	35.0452
0.765	0.0773942	0.765	0.0268359	0.765	0.0322589	0.765	0.03853	0.765	0.0412971	0.765	0.0589294	0.765	0.0397317	0.765	0.0300751	0.765	0.0535853	0.765	0.0773942	0.765	0.0536004	0.765	0.0420893	0.765	0.0249013	0.765	0.0497307	0.765	0.0371745	0.765	0.056963		0.765	0.0773942	0.0536004	0.0420893	0.0249013	0.0497307	0.0371745	0.056963		2.765	5.0536	4.765	15.0421	6.765	25.0249	8.765	35.0497
0.771	0.0538774	0.771	0.0216989	0.771	0.0420573	0.771	0.0599387	0.771	0.0472288	0.771	0.0534995	0.771	0.0412909	0.771	0.0331777	0.771	0.0527077	0.771	0.0538774	0.771	0.0601182	0.771	0.0509166	0.771	0.0548593	0.771	0.0290713	0.771	0.0442047	0.771	0.0723054		0.771	0.0538774	0.0601182	0.0509166	0.0548593	0.0290713	0.0442047	0.0723054		2.771	5.06012	4.771	15.0509	6.771	25.0549	8.771	35.0291
0.777	0.0903496	0.777	0.0692792	0.777	0.0442191	0.777	0.0897223	0.777	0.0644899	0.777	0.0626228	0.777	0.0890692	0.777	0.0669702	0.777	0.0621217	0.777	0.0903496	0.777	0.0600082	0.777	0.0567129	0.777	0.0718338	0.777	0.07658	0.777	0.0733372	0.777	0.0501919		0.777	0.0903496	0.0600082	0.0567129	0.0718338	0.07658	0.0733372	0.0501919		2.777	5.06001	4.777	15.0567	6.777	25.0718	8.777	35.0766
0.783	0.527987	0.783	0.436925	0.783	0.280616	0.783	0.304896	0.783	0.307128	0.783	0.260414	0.783	0.288981	0.783	0.28208	0.783	0.144534	0.783	0.527987	0.783	0.213989	0.783	0.218662	0.782	0.1622	0.783	0.190141	0.783	0.166034	0.783	0.128919		0.783	0.527987	0.213989	0.218662	0.1622	0.190141	0.166034	0.128919		2.783	5.21399	4.783	15.2187	6.783	25.1622	8.783	35.1901
0.789	4.61152	0.789	4.25144	0.789	2.89089	0.789	3.3269	0.789	3.35035	0.789	2.99909	0.789	3.08487	0.789	2.92791	0.789	1.58961	0.789	4.61152	0.789	2.42813	0.789	2.63389	0.788	1.92005	0.789	2.22341	0.789	1.88102	0.789	1.59679		0.789	4.61152	2.42813	2.63389	1.92005	2.22341	1.88102	1.59679		2.789	7.42813	4.789	17.6339	6.789	26.92	8.789	37.2234
0.795	16.5793	0.795	15.8408	0.794	13.0583	0.795	14.5187	0.795	14.9231	0.795	14.1004	0.795	14.4861	0.795	14.2788	0.795	10.8482	0.795	16.5793	0.794	12.6934	0.795	14.0177	0.794	12.1223	0.795	12.9611	0.795	11.7824	0.795	10.9172		0.795	16.5793	12.6934	14.0177	12.1223	12.9611	11.7824	10.9172		2.795	17.6934	4.795	29.0177	6.795	37.1223	8.795	47.9611
0.801	36.4003	0.801	35.0352	0.8	30.4071	0.801	33.3854	0.801	33.9609	0.8	32.9814	0.801	33.8129	0.801	33.7445	0.801	30.4597	0.801	36.4003	0.8	31.124	0.801	34.131	0.8	32.4336	0.801	33.5044	0.801	31.4156	0.801	30.8958		0.801	36.4003	31.124	34.131	32.4336	33.5044	31.4156	30.8958		2.801	36.124	4.801	49.131	6.801	57.4336	8.801	68.5044
0.806	64.4707	0.806	63.7292	0.806	57.959	0.807	62.118	0.807	63.121	0.806	60.9557	0.807	63.0752	0.807	62.3337	0.806	57.3021	0.806	64.4707	0.806	59.4792	0.807	62.0097	0.806	59.7089	0.807	61.1764	0.807	58.6574	0.807	57.9842		0.806	64.4707	59.4792	62.0097	59.7089	61.1764	58.6574	57.9842		2.806	64.4792	4.806	77.0097	6.806	84.7089	8.806	96.1764
0.812	83.047	0.812	81.5928	0.812	79.0227	0.813	81.6842	0.813	82.7545	0.812	81.7477	0.812	83.0592	0.813	82.8275	0.812	80.9739	0.812	83.047	0.812	81.0159	0.812	82.8525	0.812	81.7617	0.813	82.5852	0.813	81.4987	0.813	82.0931		0.812	83.047	81.0159	82.8525	81.7617	82.5852	81.4987	82.0931		2.812	86.0159	4.812	97.8525	6.812	106.762	8.812	117.585
0.818	93.4609	0.818	91.8945	0.818	90.8293	0.818	91.8766	0.819	91.5355	0.818	91.9604	0.818	92.0006	0.818	91.6327	0.818	91.1512	0.818	93.4609	0.818	90.2583	0.818	91.6514	0.818	91.8593	0.818	91.4143	0.818	90.6627	0.818	91.4319		0.818	93.4609	90.2583	91.6514	91.8593	91.4143	90.6627	91.4319		2.818	95.2583	4.818	106.651	6.818	116.859	8.818	126.414
0.824	99.052	0.824	98.0509	0.824	96.6904	0.824	97.3164	0.824	98.0964	0.824	97.0585	0.824	97.4946	0.824	96.7858	0.824	96.8605	0.824	99.052	0.824	96.2159	0.824	97.5374	0.824	96.7494	0.824	96.4816	0.824	96.5177	0.824	96.8328		0.824	99.052	96.2159	97.5374	96.7494	96.4816	96.5177	96.8328		2.824	101.216	4.824	112.537	6.824	121.749	8.824	131.482
0.83	100	0.83	100	0.83	99.7783	0.83	99.2622	0.83	100	0.83	99.7518	0.83	99.5331	0.83	99.0364	0.83	98.8482	0.83	100	0.83	99.0347	0.83	99.1804	0.83	99.1101	0.83	99.383	0.83	98.8066	0.83	99.5694		0.83	100	99.0347	99.1804	99.1101	99.383	98.8066	99.5694		2.83	104.035	4.83	114.18	6.83	124.11	8.83	134.383
0.836	99.4995	0.836	99.8734	0.836	100	0.836	100	0.836	99.8149	0.836	100	0.836	100	0.836	100	0.836	100	0.836	99.4995	0.836	100	0.836	100	0.836	100	0.836	100	0.836	100	0.836	100		0.836	99.4995	100	100	100	100	100	100		2.836	105	4.836	115	6.836	125	8.836	135
0.842	95.9124	0.842	96.7956	0.842	98.6192	0.842	99.4098	0.842	98.945	0.842	99.4386	0.842	98.9265	0.842	98.7864	0.842	98.9052	0.842	95.9124	0.842	98.4991	0.842	99.6339	0.842	98.1077	0.842	99.6618	0.842	99.2737	0.842	98.6646		0.842	95.9124	98.4991	99.6339	98.1077	99.6618	99.2737	98.6646		2.842	103.499	4.842	114.634	6.842	123.108	8.842	134.662
0.848	92.9298	0.848	93.5307	0.848	95.1728	0.848	96.3438	0.848	96.9169	0.848	96.6819	0.848	96.2844	0.848	96.6042	0.848	96.9894	0.848	92.9298	0.848	96.8887	0.848	97.2855	0.848	96.5556	0.848	97.7609	0.848	97.1185	0.848	97.2686		0.848	92.9298	96.8887	97.2855	96.5556	97.7609	97.1185	97.2686		2.848	101.889	4.848	112.286	6.848	121.556	8.848	132.761
0.854	86.4511	0.854	87.6416	0.854	90.1607	0.854	90.5797	0.854	90.9413	0.854	91.408	0.854	91.2084	0.854	91.8214	0.854	92.7505	0.854	86.4511	0.854	91.2611	0.854	92.1169	0.854	92.6183	0.854	92.3552	0.854	91.9684	0.854	93.0313		0.854	86.4511	91.2611	92.1169	92.6183	92.3552	91.9684	93.0313		2.854	96.2611	4.854	107.117	6.854	117.618	8.854	127.355
0.86	81.0947	0.86	81.5469	0.86	83.6223	0.86	85.4704	0.86	85.1892	0.86	86.0451	0.86	86.5955	0.86	85.904	0.86	87.5718	0.86	81.0947	0.86	86.2581	0.86	86.4939	0.86	86.6805	0.86	86.1959	0.86	86.9793	0.86	86.8843		0.86	81.0947	86.2581	86.4939	86.6805	86.1959	86.9793	86.8843		2.86	91.2581	4.86	101.494	6.86	111.68	8.86	121.196
0.866	77.1895	0.866	77.6077	0.866	79.1582	0.866	80.8318	0.866	80.5727	0.866	81.5423	0.866	81.8146	0.866	81.4288	0.866	82.5945	0.866	77.1895	0.866	82.0695	0.866	81.8103	0.866	82.03	0.866	81.5307	0.866	82.402	0.866	82.5615		0.866	77.1895	82.0695	81.8103	82.03	81.5307	82.402	82.5615		2.866	87.0695	4.866	96.8103	6.866	107.03	8.866	116.531
0.872	73.9139	0.872	74.7948	0.872	75.8004	0.872	77.2718	0.872	77.3302	0.872	78.1386	0.872	78.3886	0.872	78.8031	0.872	79.011	0.872	73.9139	0.872	79.0437	0.872	78.0708	0.871	78.6934	0.872	78.4055	0.872	78.3288	0.872	78.8699		0.872	73.9139	79.0437	78.0708	78.6934	78.4055	78.3288	78.8699		2.872	84.0437	4.872	93.0708	6.872	103.693	8.872	113.406
0.878	71.4901	0.878	72.6409	0.878	72.9207	0.878	75.2227	0.878	75.1747	0.878	75.4569	0.878	75.7844	0.878	75.7415	0.878	76.0641	0.878	71.4901	0.878	75.3737	0.878	75.4451	0.877	76.2774	0.878	75.8392	0.878	75.5429	0.878	75.8132		0.878	71.4901	75.3737	75.4451	76.2774	75.8392	75.5429	75.8132		2.878	80.3737	4.878	90.4451	6.878	101.277	8.878	110.839
0.884	69.9951	0.884	70.5298	0.883	71.2135	0.884	72.7876	0.884	72.3457	0.884	73.011	0.884	73.9765	0.884	73.4134	0.884	73.8229	0.884	69.9951	0.884	73.2491	0.884	72.9523	0.883	74.3246	0.884	73.4656	0.884	72.8921	0.884	73.6595		0.884	69.9951	73.2491	72.9523	74.3246	73.4656	72.8921	73.6595		2.884	78.2491	4.884	87.9523	6.884	99.3246	8.884	108.466
0.89	68.6602	0.89	70.1365	0.889	69.792	0.89	71.686	0.89	71.1652	0.889	71.5189	0.89	72.5215	0.89	72.681	0.89	71.6317	0.89	68.6602	0.889	72.2003	0.89	71.1521	0.889	72.8844	0.89	72.4668	0.89	71.4392	0.89	71.8639		0.89	68.6602	72.2003	71.1521	72.8844	72.4668	71.4392	71.8639		2.89	77.2003	4.89	86.1521	6.89	97.8844	8.89	107.467
0.895	67.711	0.896	69.241	0.895	68.5449	0.896	70.4512	0.896	70.6548	0.895	70.9104	0.896	71.3867	0.896	71.8289	0.895	71.2459	0.895	67.711	0.895	71.2459	0.896	70.2178	0.895	71.5268	0.896	71.0472	0.896	70.5615	0.896	71.2251		0.895	67.711	71.2459	70.2178	71.5268	71.0472	70.5615	71.2251		2.895	76.2459	4.895	85.2178	6.895	96.5268	8.895	106.047
0.901	66.7753	0.901	68.5825	0.901	68.3942	0.902	69.2131	0.902	70.2073	0.901	70.2783	0.901	71.0148	0.902	71.6054	0.901	69.6451	0.901	66.7753	0.901	70.6329	0.902	69.7009	0.901	71.0275	0.902	69.8503	0.902	70.0159	0.902	70.287		0.901	66.7753	70.6329	69.7009	71.0275	69.8503	70.0159	70.287		2.901	75.6329	4.901	84.7009	6.901	96.0275	8.901	104.85
0.907	66.1101	0.907	68.2963	0.907	67.9893	0.907	69.2837	0.908	69.3921	0.907	69.9304	0.907	70.3632	0.907	71.0176	0.907	69.6539	0.907	66.1101	0.907	70.1504	0.907	69.2003	0.907	70.4463	0.907	69.7574	0.907	69.2094	0.908	70.0666		0.907	66.1101	70.1504	69.2003	70.4463	69.7574	69.2094	70.0666		2.907	75.1504	4.907	84.2003	6.907	95.4463	8.907	104.757
0.913	66.1632	0.913	67.9681	0.913	67.2746	0.913	68.5773	0.913	69.2861	0.913	69.842	0.913	70.4462	0.913	70.8422	0.913	69.2232	0.913	66.1632	0.913	69.6947	0.913	68.4228	0.913	69.9847	0.913	69.618	0.913	68.6683	0.913	70.1892		0.913	66.1632	69.6947	68.4228	69.9847	69.618	68.6683	70.1892		2.913	74.6947	4.913	83.4228	6.913	94.9847	8.913	104.618
0.919	66.0146	0.919	67.5119	0.919	67.1109	0.919	68.5517	0.919	68.9262	0.919	69.785	0.919	69.5638	0.919	70.347	0.919	68.8248	0.919	66.0146	0.919	69.3906	0.919	68.2725	0.919	70.3066	0.919	68.5427	0.919	69.2067	0.919	69.5403		0.919	66.0146	69.3906	68.2725	70.3066	68.5427	69.2067	69.5403		2.919	74.3906	4.919	83.2725	6.919	95.3066	8.919	103.543
0.925	66.141	0.925	67.2947	0.925	66.8356	0.925	68.3385	0.925	68.4166	0.925	69.5152	0.925	69.5953	0.925	70.0902	0.925	68.4709	0.925	66.141	0.925	68.9173	0.925	68.2449	0.925	69.7567	0.925	68.7518	0.925	68.788	0.925	69.6233		0.925	66.141	68.9173	68.2449	69.7567	68.7518	68.788	69.6233		2.925	73.9173	4.925	83.2449	6.925	94.7567	8.925	103.752
0.931	65.9481	0.931	66.5806	0.931	66.5563	0.931	67.9459	0.931	68.3883	0.931	69.3441	0.931	69.2157	0.931	70.0357	0.931	68.0197	0.931	65.9481	0.931	68.889	0.931	68.1551	0.931	69.0729	0.931	68.658	0.931	68.6444	0.931	68.9072		0.931	65.9481	68.889	68.1551	69.0729	68.658	68.6444	68.9072		2.931	73.889	4.931	83.1551	6.931	94.0729	8.931	103.658
0.937	65.9197	0.937	66.7137	0.937	66.833	0.937	68.1277	0.937	68.5899	0.937	69.0736	0.937	69.267	0.937	69.5728	0.937	68.6715	0.937	65.9197	0.937	68.5383	0.937	67.977	0.937	69.1531	0.937	68.2737	0.937	68.3365	0.937	68.5789		0.937	65.9197	68.5383	67.977	69.1531	68.2737	68.3365	68.5789		2.937	73.5383	4.937	82.977	6.937	94.1531	8.937	103.274
0.943	65.9393	0.943	66.7582	0.943	66.6271	0.943	67.9017	0.943	68.4243	0.943	68.8828	0.943	68.8638	0.943	69.4241	0.943	68.3585	0.943	65.9393	0.943	68.6399	0.943	67.9	0.943	68.8854	0.943	68.067	0.943	68.2393	0.943	68.1661		0.943	65.9393	68.6399	67.9	68.8854	68.067	68.2393	68.1661		2.943	73.6399	4.943	82.9	6.943	93.8854	8.943	103.067
0.949	65.7251	0.949	66.4536	0.949	66.8766	0.949	67.9786	0.949	68.2926	0.949	68.5986	0.949	68.8403	0.949	69.0601	0.949	67.9778	0.949	65.7251	0.949	68.4077	0.949	67.8495	0.949	68.3767	0.949	68.1336	0.949	68.4401	0.949	67.902		0.949	65.7251	68.4077	67.8495	68.3767	68.1336	68.4401	67.902		2.949	73.4077	4.949	82.8495	6.949	93.3767	8.949	103.134
0.955	65.1297	0.955	66.1702	0.955	66.7199	0.955	68.1498	0.955	68.6736	0.955	68.6874	0.955	68.899	0.955	69.3616	0.955	68.2497	0.955	65.1297	0.955	68.3394	0.955	67.8622	0.955	68.3361	0.955	68.0523	0.955	68.4929	0.955	67.5832		0.955	65.1297	68.3394	67.8622	68.3361	68.0523	68.4929	67.5832		2.955	73.3394	4.955	82.8622	6.955	93.3361	8.955	103.052
0.961	65.6171	0.961	66.5966	0.961	66.4928	0.961	68.1837	0.961	68.4042	0.961	68.1516	0.961	68.8249	0.961	68.8304	0.961	68.2919	0.961	65.6171	0.961	68.5217	0.961	67.6304	0.961	67.8975	0.961	68.4764	0.961	68.4939	0.961	67.4333		0.961	65.6171	68.5217	67.6304	67.8975	68.4764	68.4939	67.4333		2.961	73.5217	4.961	82.6304	6.961	92.8975	8.961	103.476
0.967	65.5296	0.967	66.4413	0.967	66.0365	0.967	68.0343	0.967	68.0155	0.967	68.4733	0.967	68.9789	0.967	68.8254	0.967	68.2638	0.967	65.5296	0.967	68.3156	0.967	67.532	0.966	67.9556	0.967	68.4087	0.967	68.0805	0.967	67.7545		0.967	65.5296	68.3156	67.532	67.9556	68.4087	68.0805	67.7545		2.967	73.3156	4.967	82.532	6.967	92.9556	8.967	103.409
0.973	65.6588	0.973	66.4647	0.973	66.4616	0.973	67.9512	0.973	67.7944	0.973	67.9233	0.973	68.9985	0.973	69.1207	0.973	67.9787	0.973	65.6588	0.973	68.9546	0.973	67.5945	0.972	68.3288	0.973	68.1936	0.973	67.7274	0.973	67.9494		0.973	65.6588	68.9546	67.5945	68.3288	68.1936	67.7274	67.9494		2.973	73.9546	4.973	82.5945	6.973	93.3288	8.973	103.194
0.979	65.2117	0.979	66.7083	0.978	66.0258	0.979	67.7265	0.979	67.7959	0.979	68.1763	0.979	69.0428	0.979	68.9896	0.979	67.8842	0.979	65.2117	0.978	68.4642	0.979	67.4273	0.978	68.3295	0.979	68.2354	0.979	68.1741	0.979	67.7358		0.979	65.2117	68.4642	67.4273	68.3295	68.2354	68.1741	67.7358		2.979	73.4642	4.979	82.4273	6.979	93.3295	8.979	103.235
0.985	64.7832	0.985	66.6959	0.984	66.0831	0.985	67.573	0.985	67.9502	0.984	68.0375	0.985	69.3577	0.985	68.8894	0.985	68.0583	0.985	64.7832	0.984	68.3018	0.985	67.5136	0.984	68.4426	0.985	68.3107	0.985	67.479	0.985	67.6028		0.985	64.7832	68.3018	67.5136	68.4426	68.3107	67.479	67.6028		2.985	73.3018	4.985	82.5136	6.985	93.4426	8.985	103.311
0.99	64.7773	0.99	66.5092	0.99	66.1296	0.991	67.4532	0.991	67.821	0.99	68.0356	0.991	68.9955	0.991	69.1066	0.99	67.7611	0.99	64.7773	0.99	68.2818	0.991	67.606	0.99	68.2503	0.991	68.3264	0.991	67.4475	0.991	67.5829		0.99	64.7773	68.2818	67.606	68.2503	68.3264	67.4475	67.5829		2.99	73.2818	4.99	82.606	6.99	93.2503	8.99	103.326
0.996	64.6454	0.996	66.3642	0.996	65.8517	0.997	67.1217	0.997	67.4397	0.996	68.4341	0.996	68.6412	0.997	68.7343	0.996	67.6908	0.996	64.6454	0.996	67.7771	0.996	67.958	0.996	68.4452	0.997	67.6757	0.997	67.4126	0.997	67.6428		0.996	64.6454	67.7771	67.958	68.4452	67.6757	67.4126	67.6428		2.996	72.7771	4.996	82.958	6.996	93.4452	8.996	102.676
1.002	64.6503	1.002	66.2629	1.002	65.7145	1.002	67.1489	1.003	67.5084	1.002	68.4675	1.002	68.5634	1.002	68.8732	1.002	67.8485	1.002	64.6503	1.002	67.8139	1.002	67.2858	1.002	68.5639	1.002	67.8719	1.002	67.3202	1.002	67.7866		1.002	64.6503	67.8139	67.2858	68.5639	67.8719	67.3202	67.7866		3.002	72.8139	5.002	82.2858	7.002	93.5639	9.002	102.872
1.008	65.0246	1.008	66.1242	1.008	65.6839	1.008	67.4911	1.008	67.433	1.008	68.1917	1.008	68.5709	1.008	69.2268	1.008	67.8541	1.008	65.0246	1.008	67.754	1.008	67.5295	1.008	68.1542	1.008	67.6926	1.008	67.3714	1.008	67.8992		1.008	65.0246	67.754	67.5295	68.1542	67.6926	67.3714	67.8992		3.008	72.754	5.008	82.5295	7.008	93.1542	9.008	102.693
1.014	64.8638	1.014	66.4402	1.014	65.736	1.014	67.4766	1.014	67.3865	1.014	68.6102	1.014	68.4821	1.014	69.0909	1.014	67.6807	1.014	64.8638	1.014	67.6261	1.014	67.3518	1.014	68.5568	1.014	67.5631	1.014	67.3703	1.014	67.6642		1.014	64.8638	67.6261	67.3518	68.5568	67.5631	67.3703	67.6642		3.014	72.6261	5.014	82.3518	7.014	93.5568	9.014	102.563
1.02	65.2904	1.02	66.1596	1.02	65.9899	1.02	67.3814	1.02	68.1288	1.02	68.1742	1.02	68.5855	1.02	69.3004	1.02	67.9769	1.02	65.2904	1.02	67.659	1.02	67.3965	1.02	68.5714	1.02	67.452	1.02	67.2593	1.02	67.7783		1.02	65.2904	67.659	67.3965	68.5714	67.452	67.2593	67.7783		3.02	72.659	5.02	82.3965	7.02	93.5714	9.02	102.452
1.026	64.9894	1.026	66.2114	1.026	66.2572	1.026	67.8581	1.026	67.8986	1.026	68.4937	1.026	68.804	1.026	69.4314	1.026	67.8343	1.026	64.9894	1.026	67.4334	1.026	67.5105	1.026	68.8331	1.026	67.8753	1.026	67.444	1.026	67.9952		1.026	64.9894	67.4334	67.5105	68.8331	67.8753	67.444	67.9952		3.026	72.4334	5.026	82.5105	7.026	93.8331	9.026	102.875
1.032	65.6277	1.032	66.5396	1.032	66.7077	1.032	68.5494	1.032	68.4965	1.032	68.7761	1.032	69.0171	1.032	69.9011	1.032	68.3509	1.032	65.6277	1.032	67.852	1.032	67.9721	1.032	69.0456	1.032	68.4797	1.032	67.8349	1.032	68.0925		1.032	65.6277	67.852	67.9721	69.0456	68.4797	67.8349	68.0925		3.032	72.852	5.032	82.9721	7.032	94.0456	9.032	103.48
1.038	66.9649	1.038	67.1779	1.038	67.324	1.038	69.2192	1.038	69.8348	1.038	69.6817	1.038	69.6606	1.038	70.497	1.038	68.6457	1.038	66.9649	1.038	69.0867	1.038	68.7779	1.038	69.6068	1.038	68.9764	1.038	68.9841	1.038	68.5489		1.038	66.9649	69.0867	68.7779	69.6068	68.9764	68.9841	68.5489		3.038	74.0867	5.038	83.7779	7.038	94.6068	9.038	103.976
1.044	67.657	1.044	68.755	1.044	68.5106	1.044	70.1912	1.044	71.1262	1.044	70.6301	1.044	70.9953	1.044	71.9946	1.044	69.7	1.044	67.657	1.044	70.0518	1.044	69.9816	1.044	70.6569	1.044	69.8926	1.044	69.641	1.044	70.0499		1.044	67.657	70.0518	69.9816	70.6569	69.8926	69.641	70.0499		3.044	75.0518	5.044	84.9816	7.044	95.6569	9.044	104.893
1.05	69.4036	1.05	71.0368	1.05	70.1818	1.05	71.9977	1.05	73.1308	1.05	72.6556	1.05	72.6117	1.05	73.4492	1.05	71.1585	1.05	69.4036	1.05	72.089	1.05	71.6808	1.05	71.6162	1.05	72.1797	1.05	71.6325	1.05	71.3572		1.05	69.4036	72.089	71.6808	71.6162	72.1797	71.6325	71.3572		3.05	77.089	5.05	86.6808	7.05	96.6162	9.05	107.18
1.056	71.2597	1.056	72.9633	1.056	72.1309	1.056	74.06	1.056	75.2518	1.056	74.9917	1.056	75.0966	1.056	75.6912	1.056	73.0606	1.056	71.2597	1.056	74.2271	1.056	73.8698	1.055	74.0484	1.056	74.1001	1.056	73.2381	1.056	72.9561		1.056	71.2597	74.2271	73.8698	74.0484	74.1001	73.2381	72.9561		3.056	79.2271	5.056	88.8698	7.056	99.0484	9.056	109.1
1.062	74.3904	1.062	75.6267	1.062	74.4695	1.062	75.8848	1.062	77.6071	1.062	76.8964	1.062	78.056	1.062	78.0221	1.062	76.4146	1.062	74.3904	1.062	76.6976	1.062	76.4882	1.061	76.244	1.062	76.5753	1.062	75.9408	1.062	75.553		1.062	74.3904	76.6976	76.4882	76.244	76.5753	75.9408	75.553		3.062	81.6976	5.062	91.4882	7.062	101.244	9.062	111.575
1.068	76.4706	1.068	78.8044	1.067	77.2383	1.068	78.9936	1.068	80.5836	1.068	79.7961	1.068	81.0357	1.068	80.5594	1.068	78.9759	1.068	76.4706	1.068	79.8888	1.068	79.9984	1.067	78.9437	1.068	79.2244	1.068	79.0093	1.068	78.291		1.068	76.4706	79.8888	79.9984	78.9437	79.2244	79.0093	78.291		3.068	84.8888	5.068	94.9984	7.068	103.944	9.068	114.224
1.074	78.9689	1.074	81.4459	1.073	79.8023	1.074	82.15	1.074	84.0441	1.073	82.664	1.074	83.9987	1.074	83.7685	1.074	81.8266	1.074	78.9689	1.073	83.1171	1.074	82.9175	1.073	82.4922	1.074	82.7568	1.074	81.2865	1.074	81.2157		1.074	78.9689	83.1171	82.9175	82.4922	82.7568	81.2865	81.2157		3.074	88.1171	5.074	97.9175	7.074	107.492	9.074	117.757
1.079	82.267	1.08	85.0477	1.079	82.5014	1.08	84.8812	1.08	86.322	1.079	85.3422	1.08	86.9439	1.08	86.8706	1.079	85.5807	1.079	82.267	1.079	86.2529	1.08	85.912	1.079	85.6349	1.08	85.8724	1.08	84.9314	1.08	84.8929		1.079	82.267	86.2529	85.912	85.6349	85.8724	84.9314	84.8929		3.079	91.2529	5.079	100.912	7.079	110.635	9.079	120.872
1.085	85.0648	1.085	88.072	1.085	85.7266	1.086	87.7651	1.086	89.2676	1.085	88.8316	1.085	89.7922	1.086	90.4531	1.085	88.0894	1.085	85.0648	1.085	88.8528	1.086	88.854	1.085	88.2189	1.086	88.9343	1.086	87.7004	1.086	86.9204		1.085	85.0648	88.8528	88.854	88.2189	88.9343	87.7004	86.9204		3.085	93.8528	5.085	103.854	7.085	113.219	9.085	123.934
1.091	88.2487	1.091	90.6693	1.091	88.4718	1.091	90.0931	1.092	92.8637	1.091	91.782	1.091	93.1335	1.091	93.0108	1.091	91.0429	1.091	88.2487	1.091	91.7629	1.091	92.0017	1.091	91.8206	1.091	92.1401	1.091	90.3659	1.091	90.2616		1.091	88.2487	91.7629	92.0017	91.8206	92.1401	90.3659	90.2616		3.091	96.7629	5.091	107.002	7.091	116.821	9.091	127.14
1.097	91.2004	1.097	93.0274	1.097	90.9382	1.097	92.8676	1.097	94.1198	1.097	93.8567	1.097	95.135	1.097	95.3936	1.097	93.1292	1.097	91.2004	1.097	94.7472	1.097	94.047	1.097	94.176	1.097	94.9236	1.097	92.7036	1.097	92.8616		1.097	91.2004	94.7472	94.047	94.176	94.9236	92.7036	92.8616		3.097	99.7472	5.097	109.047	7.097	119.176	9.097	129.924
1.103	93.2432	1.103	95.0831	1.103	94.1789	1.103	95.278	1.103	95.9295	1.103	95.7383	1.103	96.902	1.103	96.6539	1.103	94.6898	1.103	93.2432	1.103	95.7768	1.103	94.9739	1.103	95.386	1.103	96.3045	1.103	93.9756	1.103	94.7142		1.103	93.2432	95.7768	94.9739	95.386	96.3045	93.9756	94.7142		3.103	100.777	5.103	109.974	7.103	120.386	9.103	131.305
1.109	94.9087	1.109	96.335	1.109	95.2792	1.109	96.4306	1.109	96.8061	1.109	96.6984	1.109	97.4063	1.109	97.0825	1.109	95.7939	1.109	94.9087	1.109	95.7735	1.109	96.3384	1.109	96.3903	1.109	97.1063	1.109	94.8265	1.109	94.7875		1.109	94.9087	95.7735	96.3384	96.3903	97.1063	94.8265	94.7875		3.109	100.773	5.109	111.338	7.109	121.39	9.109	132.106
1.115	95.3354	1.115	96.9777	1.115	95.8467	1.115	97.4508	1.115	97.1186	1.115	96.9547	1.115	96.6846	1.115	97.0686	1.115	96.2975	1.115	95.3354	1.115	96.6348	1.115	96.802	1.115	97.4712	1.115	97.118	1.115	95.1458	1.115	95.8665		1.115	95.3354	96.6348	96.802	97.4712	97.118	95.1458	95.8665		3.115	101.635	5.115	111.802	7.115	122.471	9.115	132.118
1.121	95.5892	1.121	96.8853	1.121	96.5975	1.121	96.9185	1.121	96.6451	1.121	96.6151	1.121	96.1676	1.121	95.3511	1.121	95.6219	1.121	95.5892	1.121	96.3088	1.121	95.8399	1.121	97.213	1.121	96.1962	1.121	95.1179	1.121	95.4457		1.121	95.5892	96.3088	95.8399	97.213	96.1962	95.1179	95.4457		3.121	101.309	5.121	110.84	7.121	122.213	9.121	131.196
1.127	95.1157	1.127	95.7859	1.127	96.0989	1.127	95.9797	1.127	95.6897	1.127	95.1495	1.127	95.2178	1.127	94.6737	1.127	94.7268	1.127	95.1157	1.127	95.9019	1.127	94.7534	1.127	96.4151	1.127	95.6882	1.127	94.4603	1.127	94.5349		1.127	95.1157	95.9019	94.7534	96.4151	95.6882	94.4603	94.5349		3.127	100.902	5.127	109.753	7.127	121.415	9.127	130.688
1.133	93.5838	1.133	94.5084	1.133	94.3663	1.133	94.3307	1.133	94.1531	1.133	93.2946	1.133	93.775	1.133	93.2274	1.133	93.2297	1.133	93.5838	1.133	94.3234	1.133	94.2291	1.133	95.2486	1.133	93.738	1.133	93.5939	1.133	93.5432		1.133	93.5838	94.3234	94.2291	95.2486	93.738	93.5939	93.5432		3.133	99.3234	5.133	109.229	7.133	120.249	9.133	128.738
1.139	91.687	1.139	91.9803	1.139	92.3671	1.139	93.4254	1.139	91.9269	1.139	90.9462	1.139	92.1351	1.139	91.3584	1.139	92.289	1.139	91.687	1.139	92.1842	1.139	92.3094	1.139	93.5045	1.139	92.3482	1.139	91.7757	1.139	92.8648		1.139	91.687	92.1842	92.3094	93.5045	92.3482	91.7757	92.8648		3.139	97.1842	5.139	107.309	7.139	118.504	9.139	127.348
1.145	88.8543	1.145	89.4484	1.145	89.344	1.145	91.3623	1.145	89.7936	1.145	88.8661	1.145	89.7831	1.145	88.9603	1.145	90.5272	1.145	88.8543	1.145	90.2978	1.145	90.2606	1.145	91.8728	1.145	90.8216	1.145	90.3193	1.145	90.5217		1.145	88.8543	90.2978	90.2606	91.8728	90.8216	90.3193	90.5217		3.145	95.2978	5.145	105.261	7.145	116.873	9.145	125.822
1.151	85.1815	1.151	86.7624	1.151	87.2976	1.151	89.985	1.151	87.2557	1.151	86.7223	1.151	87.9228	1.151	87.0704	1.151	88.6887	1.151	85.1815	1.151	87.9894	1.151	88.2615	1.15	90.1012	1.151	88.8147	1.151	88.7392	1.151	88.2841		1.151	85.1815	87.9894	88.2615	90.1012	88.8147	88.7392	88.2841		3.151	92.9894	5.151	103.262	7.151	115.101	9.151	123.815
1.157	83.1606	1.157	83.7424	1.157	84.2405	1.157	87.0597	1.157	84.2997	1.157	83.6142	1.157	85.7793	1.157	84.1689	1.157	86.5799	1.157	83.1606	1.157	85.6784	1.157	86.517	1.156	87.4826	1.157	86.9251	1.157	86.2647	1.157	86.3077		1.157	83.1606	85.6784	86.517	87.4826	86.9251	86.2647	86.3077		3.157	90.6784	5.157	101.517	7.157	112.483	9.157	121.925
1.163	79.5776	1.163	80.46	1.162	81.0019	1.163	84.7784	1.163	81.2911	1.163	81.3516	1.163	82.7299	1.163	81.8417	1.163	84.0551	1.163	79.5776	1.162	83.2773	1.163	83.7222	1.162	84.9903	1.163	84.2225	1.163	84.1599	1.163	84.6348		1.163	79.5776	83.2773	83.7222	84.9903	84.2225	84.1599	84.6348		3.163	88.2773	5.163	98.7222	7.163	109.99	9.163	119.223
1.169	75.4517	1.169	77.0783	1.168	78.4773	1.169	81.4095	1.169	77.3213	1.168	77.8916	1.169	79.9046	1.169	77.4433	1.169	80.9583	1.169	75.4517	1.168	79.851	1.169	80.4409	1.168	82.3075	1.169	81.2851	1.169	81.0337	1.169	81.7418		1.169	75.4517	79.851	80.4409	82.3075	81.2851	81.0337	81.7418		3.169	84.851	5.169	95.4409	7.169	107.308	9.169	116.285
1.174	71.3182	1.174	72.9079	1.174	74.4334	1.175	78.2195	1.175	73.028	1.174	73.4998	1.175	75.8128	1.175	72.6387	1.174	76.3563	1.174	71.3182	1.174	76.1102	1.175	76.1599	1.174	78.3809	1.175	76.7762	1.175	77.3677	1.175	78.1878		1.174	71.3182	76.1102	76.1599	78.3809	76.7762	77.3677	78.1878		3.174	81.1102	5.174	91.1599	7.174	103.381	9.174	111.776
1.18	67.0746	1.18	68.5885	1.18	70.8315	1.181	74.4087	1.181	67.5197	1.18	67.9835	1.18	69.7837	1.181	66.505	1.18	71.8644	1.18	67.0746	1.18	71.0442	1.18	71.5379	1.18	74.0969	1.181	71.0091	1.18	72.3601	1.181	73.1025		1.18	67.0746	71.0442	71.5379	74.0969	71.0091	72.3601	73.1025		3.18	76.0442	5.18	86.5379	7.18	99.0969	9.18	106.009
1.186	62.0783	1.186	63.044	1.186	65.9013	1.186	69.2328	1.186	60.889	1.186	61.61	1.186	63.6578	1.186	59.7727	1.186	65.8533	1.186	62.0783	1.186	65.1724	1.186	65.8768	1.186	67.5989	1.186	65.3841	1.186	66.6014	1.186	67.7253		1.186	62.0783	65.1724	65.8768	67.5989	65.3841	66.6014	67.7253		3.186	70.1724	5.186	80.8768	7.186	92.5989	9.186	100.384
1.192	56.4063	1.192	56.6934	1.192	59.9304	1.192	63.3551	1.192	54.4854	1.192	55.0279	1.192	56.9103	1.192	53.2642	1.192	59.3837	1.192	56.4063	1.192	58.4941	1.192	59.4115	1.192	61.3529	1.192	59.4241	1.192	59.9635	1.192	61.5747		1.192	56.4063	58.4941	59.4115	61.3529	59.4241	59.9635	61.5747		3.192	63.4941	5.192	74.4115	7.192	86.3529	9.192	94.4241
1.198	50.1686	1.198	50.0056	1.198	53.7863	1.198	56.9956	1.198	48.0868	1.198	49.0519	1.198	50.9323	1.198	47.7072	1.198	53.539	1.198	50.1686	1.198	52.051	1.198	52.9661	1.198	54.7253	1.198	53.0713	1.198	53.8335	1.198	55.3434		1.198	50.1686	52.051	52.9661	54.7253	53.0713	53.8335	55.3434		3.198	57.051	5.198	67.9661	7.198	79.7253	9.198	88.0713
1.204	44.781	1.204	44.1173	1.204	48.168	1.204	51.1456	1.204	42.8745	1.204	43.4874	1.204	44.9583	1.204	42.2832	1.204	47.6144	1.204	44.781	1.204	46.1303	1.204	47.573	1.204	49.1348	1.204	47.8613	1.204	47.8495	1.204	49.6071		1.204	44.781	46.1303	47.573	49.1348	47.8613	47.8495	49.6071		3.204	51.1303	5.204	62.573	7.204	74.1348	9.204	82.8613
1.21	39.514	1.21	39.2661	1.21	42.6522	1.21	45.7694	1.21	38.4582	1.21	39.0196	1.21	40.0844	1.21	37.5268	1.21	42.6342	1.21	39.514	1.21	41.4205	1.21	42.7185	1.21	44.5517	1.21	43.0866	1.21	42.8166	1.21	44.846		1.21	39.514	41.4205	42.7185	44.5517	43.0866	42.8166	44.846		3.21	46.4205	5.21	57.7185	7.21	69.5517	9.21	78.0866
1.216	35.3011	1.216	34.7707	1.216	38.268	1.216	41.4489	1.216	34.2347	1.216	34.9553	1.216	35.6518	1.216	34.065	1.216	38.7232	1.216	35.3011	1.216	37.4683	1.216	37.9466	1.216	39.9299	1.216	38.6519	1.216	38.5774	1.216	40.3349		1.216	35.3011	37.4683	37.9466	39.9299	38.6519	38.5774	40.3349		3.216	42.4683	5.216	52.9466	7.216	64.9299	9.216	73.6519
1.222	31.4617	1.222	31.1271	1.222	34.2369	1.222	37.5111	1.222	30.8805	1.222	31.2618	1.222	32.3811	1.222	30.6485	1.222	35.1169	1.222	31.4617	1.222	33.5466	1.222	34.3156	1.222	36.2243	1.222	35.1402	1.222	34.7482	1.222	36.5362		1.222	31.4617	33.5466	34.3156	36.2243	35.1402	34.7482	36.5362		3.222	38.5466	5.222	49.3156	7.222	61.2243	9.222	70.1402
1.228	28.212	1.228	27.9679	1.228	30.7588	1.228	33.8316	1.228	27.8613	1.228	27.9101	1.228	29.2941	1.228	27.7807	1.228	31.7462	1.228	28.212	1.228	30.1856	1.228	31.0921	1.228	32.7631	1.228	31.5974	1.228	31.3282	1.228	32.96		1.228	28.212	30.1856	31.0921	32.7631	31.5974	31.3282	32.96		3.228	35.1856	5.228	46.0921	7.228	57.7631	9.228	66.5974
1.234	25.3783	1.234	25.5357	1.234	27.8356	1.234	30.5738	1.234	25.4566	1.234	25.407	1.234	26.5207	1.234	25.0182	1.234	28.5187	1.234	25.3783	1.234	27.5288	1.234	27.9019	1.234	30.1408	1.234	28.8816	1.234	28.5605	1.234	30.0558		1.234	25.3783	27.5288	27.9019	30.1408	28.8816	28.5605	30.0558		3.234	32.5288	5.234	42.9019	7.234	55.1408	9.234	63.8816
1.24	23.0374	1.24	23.1078	1.24	25.4104	1.24	27.9332	1.24	23.0082	1.24	22.9167	1.24	23.9034	1.24	22.603	1.24	25.7426	1.24	23.0374	1.24	25.0292	1.24	25.1153	1.239	27.0489	1.24	26.3584	1.24	25.9932	1.24	27.0379		1.24	23.0374	25.0292	25.1153	27.0489	26.3584	25.9932	27.0379		3.24	30.0292	5.24	40.1153	7.24	52.0489	9.24	61.3584
1.246	20.5662	1.246	21.1167	1.246	22.7403	1.246	25.2632	1.246	20.7642	1.246	20.8981	1.246	21.7996	1.246	20.197	1.246	23.116	1.246	20.5662	1.246	22.5249	1.246	22.6694	1.245	24.3638	1.246	23.3865	1.246	23.3428	1.246	24.5416		1.246	20.5662	22.5249	22.6694	24.3638	23.3865	23.3428	24.5416		3.246	27.5249	5.246	37.6694	7.246	49.3638	9.246	58.3865
1.252	18.704	1.252	19.0506	1.251	20.6806	1.252	23.0749	1.252	18.439	1.252	18.8087	1.252	19.5963	1.252	18.2869	1.252	20.857	1.252	18.704	1.252	20.3133	1.252	20.498	1.251	22.0626	1.252	21.0663	1.252	21.1722	1.252	22.0563		1.252	18.704	20.3133	20.498	22.0626	21.0663	21.1722	22.0563		3.252	25.3133	5.252	35.498	7.252	47.0626	9.252	56.0663
1.258	16.9124	1.258	17.0493	1.257	18.807	1.258	20.9748	1.258	16.6892	1.257	16.7134	1.258	17.7342	1.258	16.4501	1.258	18.6008	1.258	16.9124	1.257	18.5342	1.258	18.3179	1.257	20.0545	1.258	18.99	1.258	19.1128	1.258	19.807		1.258	16.9124	18.5342	18.3179	20.0545	18.99	19.1128	19.807		3.258	23.5342	5.258	33.3179	7.258	45.0545	9.258	53.99
1.263	15.1953	1.264	15.373	1.263	16.9451	1.264	19.1231	1.264	14.9811	1.263	15.1556	1.264	15.6655	1.264	14.6555	1.263	16.7694	1.263	15.1953	1.263	16.7133	1.264	16.5279	1.263	17.9319	1.264	16.8907	1.264	17.1777	1.264	17.7327		1.263	15.1953	16.7133	16.5279	17.9319	16.8907	17.1777	17.7327		3.263	21.7133	5.263	31.5279	7.263	42.9319	9.263	51.8907
1.269	13.6935	1.269	13.9726	1.269	15.262	1.27	17.5193	1.27	13.5119	1.269	13.6476	1.269	14.1203	1.27	13.1687	1.269	14.9525	1.269	13.6935	1.269	15.0271	1.27	14.9238	1.269	16.0217	1.27	15.1839	1.27	15.4639	1.27	16.1551		1.269	13.6935	15.0271	14.9238	16.0217	15.1839	15.4639	16.1551		3.269	20.0271	5.269	29.9238	7.269	41.0217	9.269	50.1839
1.275	12.3645	1.275	12.6928	1.275	13.8516	1.275	15.6516	1.276	12.2428	1.275	12.2171	1.275	12.7403	1.275	11.7758	1.275	13.3025	1.275	12.3645	1.275	13.5514	1.275	13.2388	1.275	14.529	1.275	13.4762	1.275	13.9128	1.275	14.3221		1.275	12.3645	13.5514	13.2388	14.529	13.4762	13.9128	14.3221		3.275	18.5514	5.275	28.2388	7.275	39.529	9.275	48.4762
1.281	11.2653	1.281	11.3554	1.281	12.6274	1.281	14.3243	1.281	10.7889	1.281	10.8777	1.281	11.4718	1.281	10.4062	1.281	11.8215	1.281	11.2653	1.281	12.346	1.281	12.0252	1.281	13.0033	1.281	12.2187	1.281	12.1955	1.281	12.8471		1.281	11.2653	12.346	12.0252	13.0033	12.2187	12.1955	12.8471		3.281	17.346	5.281	27.0252	7.281	38.0033	9.281	47.2187
1.287	10.2739	1.287	10.1723	1.287	11.2884	1.287	12.9035	1.287	9.7834	1.287	9.68515	1.287	10.1564	1.287	9.38436	1.287	10.6255	1.287	10.2739	1.287	11.0864	1.287	10.7878	1.287	11.4762	1.287	10.8836	1.287	10.8556	1.287	11.2393		1.287	10.2739	11.0864	10.7878	11.4762	10.8836	10.8556	11.2393		3.287	16.0864	5.287	25.7878	7.287	36.4762	9.287	45.8836
1.293	9.1762	1.293	9.12885	1.293	10.1667	1.293	11.7715	1.293	8.59312	1.293	8.62688	1.293	9.2613	1.293	8.3817	1.293	9.49728	1.293	9.1762	1.293	10.0755	1.293	9.6326	1.293	10.2551	1.293	9.73108	1.293	9.57434	1.293	10.0124		1.293	9.1762	10.0755	9.6326	10.2551	9.73108	9.57434	10.0124		3.293	15.0755	5.293	24.6326	7.293	35.2551	9.293	44.7311
1.299	8.12571	1.299	8.01831	1.299	9.24025	1.299	10.8151	1.299	7.66319	1.299	7.65878	1.299	8.35446	1.299	7.3698	1.299	8.42757	1.299	8.12571	1.299	9.15021	1.299	8.68223	1.299	9.23665	1.299	8.564	1.299	8.5613	1.299	8.87473		1.299	8.12571	9.15021	8.68223	9.23665	8.564	8.5613	8.87473		3.299	14.1502	5.299	23.6822	7.299	34.2367	9.299	43.564
1.305	7.18828	1.305	7.40785	1.305	8.28921	1.305	9.60829	1.305	6.83795	1.305	6.85378	1.305	7.43565	1.305	6.58315	1.305	7.46801	1.305	7.18828	1.305	8.29442	1.305	7.7084	1.305	8.20873	1.305	7.58568	1.305	7.63031	1.305	8.00704		1.305	7.18828	8.29442	7.7084	8.20873	7.58568	7.63031	8.00704		3.305	13.2944	5.305	22.7084	7.305	33.2087	9.305	42.5857
1.311	6.47824	1.311	6.52822	1.311	7.49128	1.311	8.79442	1.311	6.02393	1.311	6.05777	1.311	6.64246	1.311	5.864	1.311	6.67888	1.311	6.47824	1.311	7.51335	1.311	6.87305	1.311	7.36671	1.311	6.7998	1.311	6.79794	1.311	7.13661		1.311	6.47824	7.51335	6.87305	7.36671	6.7998	6.79794	7.13661		3.311	12.5133	5.311	21.8731	7.311	32.3667	9.311	41.7998
1.317	5.70869	1.317	5.88929	1.317	6.70569	1.317	8.05797	1.317	5.56575	1.317	5.47969	1.317	5.92448	1.317	5.21876	1.317	5.90491	1.317	5.70869	1.317	6.82105	1.317	6.04756	1.317	6.54879	1.317	5.99498	1.317	6.08712	1.317	6.2382		1.317	5.70869	6.82105	6.04756	6.54879	5.99498	6.08712	6.2382		3.317	11.8211	5.317	21.0476	7.317	31.5488	9.317	40.995
1.323	5.1664	1.323	5.27431	1.323	6.00546	1.323	7.33748	1.323	4.89333	1.323	4.86361	1.323	5.32706	1.323	4.63445	1.323	5.16695	1.323	5.1664	1.323	6.19199	1.323	5.38549	1.323	5.88121	1.323	5.4772	1.323	5.35894	1.323	5.51104		1.323	5.1664	6.19199	5.38549	5.88121	5.4772	5.35894	5.51104		3.323	11.192	5.323	20.3855	7.323	30.8812	9.323	40.4772
1.329	4.61692	1.329	4.75531	1.329	5.42937	1.329	6.74324	1.329	4.47791	1.329	4.38412	1.329	4.83087	1.329	4.1424	1.329	4.59448	1.329	4.61692	1.329	5.67083	1.329	4.78619	1.329	5.31165	1.329	4.88974	1.329	4.72607	1.329	5.00923		1.329	4.61692	5.67083	4.78619	5.31165	4.88974	4.72607	5.00923		3.329	10.6708	5.329	19.7862	7.329	30.3117	9.329	39.8897
1.335	4.12138	1.335	4.24936	1.335	4.86623	1.335	6.23137	1.335	3.9896	1.335	3.96329	1.335	4.41924	1.335	3.74404	1.335	4.14447	1.335	4.12138	1.335	5.18021	1.335	4.27883	1.334	4.72318	1.335	4.40357	1.335	4.16922	1.335	4.32572		1.335	4.12138	5.18021	4.27883	4.72318	4.40357	4.16922	4.32572		3.335	10.1802	5.335	19.2788	7.335	29.7232	9.335	39.4036
1.341	3.65552	1.341	3.80603	1.341	4.3931	1.341	5.67303	1.341	3.63488	1.341	3.43657	1.341	4.00948	1.341	3.34194	1.341	3.68603	1.341	3.65552	1.341	4.77173	1.341	3.93879	1.34	4.25399	1.341	3.88582	1.341	3.7971	1.341	3.9215		1.341	3.65552	4.77173	3.93879	4.25399	3.88582	3.7971	3.9215		3.341	9.77173	5.341	18.9388	7.341	29.254	9.341	38.8858
1.347	3.26055	1.347	3.3791	1.346	3.93252	1.347	5.24328	1.347	3.27571	1.347	3.13858	1.347	3.64468	1.347	3.10145	1.347	3.35322	1.347	3.26055	1.346	4.37562	1.347	3.54954	1.346	3.74306	1.347	3.51083	1.347	3.37676	1.347	3.50371		1.347	3.26055	4.37562	3.54954	3.74306	3.51083	3.37676	3.50371		3.347	9.37562	5.347	18.5495	7.347	28.7431	9.347	38.5108
1.353	2.91434	1.353	3.05679	1.352	3.49101	1.353	4.76011	1.353	2.89406	1.352	2.81456	1.353	3.32633	1.353	2.79858	1.352	3.00442	1.353	2.91434	1.352	3.9889	1.353	3.15146	1.352	3.38641	1.353	3.19377	1.353	2.97857	1.353	3.13122		1.353	2.91434	3.9889	3.15146	3.38641	3.19377	2.97857	3.13122		3.353	8.9889	5.353	18.1515	7.353	28.3864	9.353	38.1938
1.358	2.6668	1.358	2.71907	1.358	3.20253	1.359	4.30004	1.359	2.63143	1.358	2.58289	1.359	3.03662	1.359	2.46982	1.358	2.66557	1.358	2.6668	1.358	3.75112	1.359	2.79821	1.358	3.14858	1.359	2.89009	1.359	2.77451	1.359	2.77953		1.358	2.6668	3.75112	2.79821	3.14858	2.89009	2.77451	2.77953		3.358	8.75112	5.358	17.7982	7.358	28.1486	9.358	37.8901
1.364	2.33954	1.364	2.46404	1.364	2.92806	1.364	4.00506	1.365	2.43549	1.364	2.24673	1.364	2.74572	1.365	2.23123	1.364	2.46684	1.364	2.33954	1.364	3.4329	1.364	2.54458	1.364	2.8438	1.365	2.49233	1.364	2.5076	1.365	2.51051		1.364	2.33954	3.4329	2.54458	2.8438	2.49233	2.5076	2.51051		3.364	8.4329	5.364	17.5446	7.364	27.8438	9.364	37.4923
1.37	2.05644	1.37	2.25651	1.37	2.67603	1.37	3.71949	1.37	2.18599	1.37	2.03855	1.37	2.52053	1.37	2.01313	1.37	2.21128	1.37	2.05644	1.37	3.20593	1.37	2.34025	1.37	2.52965	1.37	2.36099	1.37	2.27614	1.37	2.27199		1.37	2.05644	3.20593	2.34025	2.52965	2.36099	2.27614	2.27199		3.37	8.20593	5.37	17.3403	7.37	27.5297	9.37	37.361
1.376	1.84817	1.376	1.97493	1.376	2.36509	1.376	3.51443	1.376	1.95294	1.376	1.85148	1.376	2.34139	1.376	1.83405	1.376	1.97699	1.376	1.84817	1.376	2.99543	1.376	2.21784	1.376	2.30685	1.376	2.14189	1.376	2.02663	1.376	2.09095		1.376	1.84817	2.99543	2.21784	2.30685	2.14189	2.02663	2.09095		3.376	7.99543	5.376	17.2178	7.376	27.3069	9.376	37.1419
1.382	1.71168	1.382	1.76084	1.382	2.17783	1.382	3.23429	1.382	1.79408	1.382	1.70011	1.382	2.12418	1.382	1.64977	1.382	1.81889	1.382	1.71168	1.382	2.82305	1.382	2.04379	1.382	2.10871	1.382	2.01912	1.382	1.87188	1.382	1.89354		1.382	1.71168	2.82305	2.04379	2.10871	2.01912	1.87188	1.89354		3.382	7.82305	5.382	17.0438	7.382	27.1087	9.382	37.0191
1.388	1.54909	1.388	1.63011	1.388	2.01597	1.388	3.04321	1.388	1.68278	1.388	1.55829	1.388	1.96893	1.388	1.49325	1.388	1.66245	1.388	1.54909	1.388	2.72952	1.388	1.89729	1.388	1.86948	1.388	2.00409	1.388	1.7426	1.388	1.73756		1.388	1.54909	2.72952	1.89729	1.86948	2.00409	1.7426	1.73756		3.388	7.72952	5.388	16.8973	7.388	26.8695	9.388	37.0041
1.394	1.396	1.394	1.48976	1.394	1.8241	1.394	2.99254	1.394	1.48321	1.394	1.40447	1.394	1.8437	1.394	1.38871	1.394	1.5724	1.394	1.396	1.394	2.56798	1.394	1.79373	1.394	1.70458	1.394	1.91601	1.394	1.59701	1.394	1.58572		1.394	1.396	2.56798	1.79373	1.70458	1.91601	1.59701	1.58572		3.394	7.56798	5.394	16.7937	7.394	26.7046	9.394	36.916
1.4	1.27847	1.4	1.37879	1.4	1.63858	1.4	2.87829	1.4	1.39828	1.4	1.31913	1.4	1.69688	1.4	1.26754	1.4	1.52339	1.4	1.27847	1.4	2.52986	1.4	1.69657	1.4	1.69299	1.4	1.91849	1.4	1.51385	1.4	1.43517		1.4	1.27847	2.52986	1.69657	1.69299	1.91849	1.51385	1.43517		3.4	7.52986	5.4	16.6966	7.4	26.693	9.4	36.9185
1.406	1.12847	1.406	1.22541	1.406	1.53444	1.406	2.80506	1.406	1.25483	1.406	1.19204	1.406	1.49146	1.406	1.18453	1.406	1.44728	1.406	1.12847	1.406	2.40877	1.406	1.51319	1.406	1.47464	1.406	1.92556	1.406	1.44243	1.406	1.36797		1.406	1.12847	2.40877	1.51319	1.47464	1.92556	1.44243	1.36797		3.406	7.40877	5.406	16.5132	7.406	26.4746	9.406	36.9256
1.412	1.04865	1.412	1.09533	1.412	1.37913	1.412	2.70553	1.412	1.14226	1.412	1.09684	1.412	1.43204	1.412	1.08349	1.412	1.38356	1.412	1.04865	1.412	2.29159	1.412	1.43322	1.412	1.37865	1.412	1.99444	1.412	1.38859	1.412	1.27656		1.412	1.04865	2.29159	1.43322	1.37865	1.99444	1.38859	1.27656		3.412	7.29159	5.412	16.4332	7.412	26.3786	9.412	36.9944
1.418	1.00134	1.418	1.064	1.418	1.31826	1.418	2.68652	1.418	1.10324	1.418	1.06511	1.418	1.26387	1.418	1.02297	1.418	1.31557	1.418	1.00134	1.418	2.22077	1.418	1.41067	1.418	1.30102	1.418	2.07295	1.418	1.34041	1.418	1.25337		1.418	1.00134	2.22077	1.41067	1.30102	2.07295	1.34041	1.25337		3.418	7.22077	5.418	16.4107	7.418	26.301	9.418	37.073
1.424	0.857194	1.424	0.976393	1.424	1.20953	1.424	2.69913	1.424	0.998637	1.424	0.93496	1.424	1.19421	1.424	0.928751	1.424	1.31942	1.424	0.857194	1.424	2.10769	1.424	1.36531	1.423	1.23312	1.424	2.09612	1.424	1.31786	1.424	1.1542		1.424	0.857194	2.10769	1.36531	1.23312	2.09612	1.31786	1.1542		3.424	7.10769	5.424	16.3653	7.424	26.2331	9.424	37.0961
1.43	0.787292	1.43	0.911353	1.43	1.03537	1.43	2.69236	1.43	0.933191	1.43	0.870435	1.43	1.12051	1.43	0.806466	1.43	1.2965	1.43	0.787292	1.43	2.04138	1.43	1.28671	1.429	1.15524	1.43	2.05967	1.43	1.27083	1.43	1.10578		1.43	0.787292	2.04138	1.28671	1.15524	2.05967	1.27083	1.10578		3.43	7.04138	5.43	16.2867	7.43	26.1552	9.43	37.0597
1.436	0.682635	1.436	0.833933	1.435	0.990227	1.436	2.60283	1.436	0.877473	1.436	0.810018	1.436	1.01621	1.436	0.798835	1.436	1.23065	1.436	0.682635	1.436	1.99083	1.436	1.26478	1.435	1.09175	1.436	2.04261	1.436	1.24151	1.436	1.07475		1.436	0.682635	1.99083	1.26478	1.09175	2.04261	1.24151	1.07475		3.436	6.99083	5.436	16.2648	7.436	26.0917	9.436	37.0426
1.442	0.671228	1.442	0.817455	1.441	0.918325	1.442	2.60861	1.442	0.794288	1.441	0.765035	1.442	0.952141	1.442	0.759592	1.442	1.17454	1.442	0.671228	1.441	1.96952	1.442	1.20575	1.441	1.01057	1.442	2.09393	1.442	1.19148	1.442	1.03678		1.442	0.671228	1.96952	1.20575	1.01057	2.09393	1.19148	1.03678		3.442	6.96952	5.442	16.2058	7.442	26.0106	9.442	37.0939
1.447	0.627039	1.448	0.725214	1.447	0.822194	1.448	2.50308	1.448	0.729995	1.447	0.759605	1.448	0.890887	1.448	0.726694	1.447	1.12848	1.447	0.627039	1.447	1.85778	1.448	1.14949	1.447	0.933784	1.448	2.04372	1.448	1.18967	1.448	0.937633		1.447	0.627039	1.85778	1.14949	0.933784	2.04372	1.18967	0.937633		3.447	6.85778	5.447	16.1495	7.447	25.9338	9.447	37.0437
1.453	0.579612	1.453	0.697508	1.453	0.793417	1.454	2.42539	1.454	0.692184	1.453	0.728018	1.453	0.87975	1.454	0.696479	1.453	1.18103	1.453	0.579612	1.453	1.75132	1.454	1.10964	1.453	0.924436	1.454	1.95497	1.454	1.13753	1.454	0.949778		1.453	0.579612	1.75132	1.10964	0.924436	1.95497	1.13753	0.949778		3.453	6.75132	5.453	16.1096	7.453	25.9244	9.453	36.955
1.459	0.537563	1.459	0.649338	1.459	0.731566	1.459	2.32326	1.46	0.667501	1.459	0.650511	1.459	0.809641	1.459	0.634931	1.459	1.11061	1.459	0.537563	1.459	1.69695	1.459	1.08555	1.459	0.860201	1.459	1.96272	1.459	1.08965	1.459	0.879165		1.459	0.537563	1.69695	1.08555	0.860201	1.96272	1.08965	0.879165		3.459	6.69695	5.459	16.0855	7.459	25.8602	9.459	36.9627
1.465	0.483517	1.465	0.615204	1.465	0.692569	1.465	2.2524	1.465	0.612766	1.465	0.642325	1.465	0.770327	1.465	0.635379	1.465	1.08412	1.465	0.483517	1.465	1.65584	1.465	1.03027	1.465	0.818189	1.465	1.9419	1.465	1.06011	1.465	0.856487		1.465	0.483517	1.65584	1.03027	0.818189	1.9419	1.06011	0.856487		3.465	6.65584	5.465	16.0303	7.465	25.8182	9.465	36.9419
1.471	0.509484	1.471	0.575175	1.471	0.66031	1.471	2.28225	1.471	0.616449	1.471	0.599989	1.471	0.755821	1.471	0.581601	1.471	1.019	1.471	0.509484	1.471	1.51742	1.471	0.974488	1.471	0.831637	1.471	1.86945	1.471	1.0182	1.471	0.831176		1.471	0.509484	1.51742	0.974488	0.831637	1.86945	1.0182	0.831176		3.471	6.51742	5.471	15.9745	7.471	25.8316	9.471	36.8695
1.477	0.453381	1.477	0.552381	1.477	0.611768	1.477	2.20882	1.477	0.565059	1.477	0.540646	1.477	0.652274	1.477	0.547529	1.477	0.960865	1.477	0.453381	1.477	1.49135	1.477	0.964012	1.477	0.742009	1.477	1.78962	1.477	0.989306	1.477	0.837249		1.477	0.453381	1.49135	0.964012	0.742009	1.78962	0.989306	0.837249		3.477	6.49135	5.477	15.964	7.477	25.742	9.477	36.7896
1.483	0.436483	1.483	0.517404	1.483	0.60298	1.483	2.17777	1.483	0.539533	1.483	0.568098	1.483	0.65219	1.483	0.548368	1.483	0.940814	1.483	0.436483	1.483	1.49539	1.483	0.961327	1.483	0.738729	1.483	1.79755	1.483	0.949202	1.483	0.77424		1.483	0.436483	1.49539	0.961327	0.738729	1.79755	0.949202	0.77424		3.483	6.49539	5.483	15.9613	7.483	25.7387	9.483	36.7976
1.489	0.406798	1.489	0.496463	1.489	0.578863	1.489	2.18038	1.489	0.572228	1.489	0.511043	1.489	0.635457	1.489	0.528271	1.489	0.932783	1.489	0.406798	1.489	1.43395	1.489	0.910065	1.489	0.691086	1.489	1.79996	1.489	0.968242	1.489	0.777706		1.489	0.406798	1.43395	0.910065	0.691086	1.79996	0.968242	0.777706		3.489	6.43395	5.489	15.9101	7.489	25.6911	9.489	36.8
1.495	0.413473	1.495	0.516225	1.495	0.551237	1.495	2.091	1.495	0.538578	1.495	0.537476	1.495	0.612013	1.495	0.533805	1.495	0.941	1.495	0.413473	1.495	1.43533	1.495	0.90052	1.495	0.679359	1.495	1.85998	1.495	0.962411	1.495	0.777303		1.495	0.413473	1.43533	0.90052	0.679359	1.85998	0.962411	0.777303		3.495	6.43533	5.495	15.9005	7.495	25.6794	9.495	36.86
1.501	0.387929	1.501	0.452308	1.501	0.502245	1.501	2.06387	1.501	0.532955	1.501	0.504979	1.501	0.606834	1.501	0.481705	1.501	0.831649	1.501	0.387929	1.501	1.40244	1.501	0.84737	1.501	0.689008	1.501	1.77666	1.501	0.928458	1.501	0.751536		1.501	0.387929	1.40244	0.84737	0.689008	1.77666	0.928458	0.751536		3.501	6.40244	5.501	15.8474	7.501	25.689	9.501	36.7767
1.507	0.317772	1.507	0.467242	1.507	0.48641	1.507	2.06567	1.507	0.495453	1.507	0.478106	1.507	0.584282	1.507	0.48763	1.507	0.888771	1.507	0.317772	1.507	1.37103	1.507	0.868295	1.507	0.603015	1.507	1.76092	1.507	0.894666	1.507	0.764997		1.507	0.317772	1.37103	0.868295	0.603015	1.76092	0.894666	0.764997		3.507	6.37103	5.507	15.8683	7.507	25.603	9.507	36.7609
1.513	0.290904	1.513	0.460982	1.513	0.487954	1.513	2.02868	1.513	0.502313	1.513	0.473199	1.513	0.593442	1.513	0.487938	1.513	0.857179	1.513	0.290904	1.513	1.3949	1.513	0.843355	1.512	0.631962	1.513	1.71235	1.513	0.873682	1.513	0.744362		1.513	0.290904	1.3949	0.843355	0.631962	1.71235	0.873682	0.744362		3.513	6.3949	5.513	15.8434	7.513	25.632	9.513	36.7123
1.519	0.322053	1.519	0.449529	1.519	0.426132	1.519	2.02606	1.519	0.447943	1.519	0.479291	1.519	0.550174	1.519	0.466695	1.519	0.802716	1.519	0.322053	1.519	1.36215	1.519	0.827933	1.518	0.58872	1.519	1.68852	1.519	0.847904	1.519	0.706664		1.519	0.322053	1.36215	0.827933	0.58872	1.68852	0.847904	0.706664		3.519	6.36215	5.519	15.8279	7.519	25.5887	9.519	36.6885
1.525	0.304507	1.525	0.431535	1.525	0.447497	1.525	1.97732	1.525	0.447803	1.525	0.461154	1.525	0.575845	1.525	0.486932	1.525	0.815401	1.525	0.304507	1.525	1.30253	1.525	0.800016	1.524	0.504312	1.525	1.68259	1.525	0.869661	1.525	0.70704		1.525	0.304507	1.30253	0.800016	0.504312	1.68259	0.869661	0.70704		3.525	6.30253	5.525	15.8	7.525	25.5043	9.525	36.6826
1.531	0.2744	1.531	0.433809	1.53	0.460187	1.531	1.98258	1.531	0.445132	1.531	0.428437	1.531	0.547752	1.531	0.472817	1.531	0.833324	1.531	0.2744	1.53	1.32109	1.531	0.811502	1.53	0.645766	1.531	1.71465	1.531	0.902042	1.531	0.651394		1.531	0.2744	1.32109	0.811502	0.645766	1.71465	0.902042	0.651394		3.531	6.32109	5.531	15.8115	7.531	25.6458	9.531	36.7147
1.537	0.288961	1.537	0.411352	1.536	0.447188	1.537	1.95437	1.537	0.436558	1.536	0.431883	1.537	0.539956	1.537	0.430862	1.536	0.755087	1.537	0.288961	1.536	1.36506	1.537	0.794725	1.536	0.572702	1.537	1.67897	1.537	0.846706	1.537	0.663001		1.537	0.288961	1.36506	0.794725	0.572702	1.67897	0.846706	0.663001		3.537	6.36506	5.537	15.7947	7.537	25.5727	9.537	36.679
1.542	0.269162	1.542	0.374523	1.542	0.421583	1.543	2.07939	1.543	0.432397	1.542	0.406938	1.543	0.564875	1.543	0.464236	1.542	0.83742	1.542	0.269162	1.542	1.3333	1.543	0.811475	1.542	0.571171	1.543	1.63077	1.543	0.835495	1.543	0.634278		1.542	0.269162	1.3333	0.811475	0.571171	1.63077	0.835495	0.634278		3.542	6.3333	5.542	15.8115	7.542	25.5712	9.542	36.6308
1.548	0.244462	1.548	0.383983	1.548	0.448733	1.548	2.22865	1.549	0.439003	1.548	0.420775	1.548	0.564235	1.549	0.44358	1.548	0.784021	1.548	0.244462	1.548	1.33638	1.548	0.794485	1.548	0.575599	1.549	1.67627	1.548	0.840022	1.549	0.657788		1.548	0.244462	1.33638	0.794485	0.575599	1.67627	0.840022	0.657788		3.548	6.33638	5.548	15.7945	7.548	25.5756	9.548	36.6763
1.554	0.224578	1.554	0.386509	1.554	0.397663	1.554	2.29385	1.554	0.450192	1.554	0.454787	1.554	0.589182	1.554	0.430862	1.554	0.795801	1.554	0.224578	1.554	1.34202	1.554	0.827801	1.554	0.561386	1.554	1.65622	1.554	0.81515	1.554	0.674716		1.554	0.224578	1.34202	0.827801	0.561386	1.65622	0.81515	0.674716		3.554	6.34202	5.554	15.8278	7.554	25.5614	9.554	36.6562
1.56	0.249898	1.56	0.394173	1.56	0.376382	1.56	2.49393	1.56	0.43071	1.56	0.40884	1.56	0.545218	1.56	0.430247	1.56	0.764315	1.56	0.249898	1.56	1.33473	1.56	0.788157	1.56	0.566935	1.56	1.67587	1.56	0.887263	1.56	0.656096		1.56	0.249898	1.33473	0.788157	0.566935	1.67587	0.887263	0.656096		3.56	6.33473	5.56	15.7882	7.56	25.5669	9.56	36.6759
1.566	0.264149	1.566	0.380137	1.566	0.361586	1.566	2.77873	1.566	0.4182	1.566	0.454953	1.566	0.557497	1.566	0.434524	1.566	0.760938	1.566	0.264149	1.566	1.39658	1.566	0.779702	1.566	0.597139	1.566	1.71436	1.566	0.848091	1.566	0.659347		1.566	0.264149	1.39658	0.779702	0.597139	1.71436	0.848091	0.659347		3.566	6.39658	5.566	15.7797	7.566	25.5971	9.566	36.7144
1.572	0.259952	1.572	0.393359	1.572	0.376466	1.572	3.00771	1.572	0.401389	1.572	0.446794	1.572	0.611512	1.572	0.443412	1.572	0.786786	1.572	0.259952	1.572	1.42023	1.572	0.801771	1.572	0.565787	1.572	1.7174	1.572	0.882256	1.572	0.62259		1.572	0.259952	1.42023	0.801771	0.565787	1.7174	0.882256	0.62259		3.572	6.42023	5.572	15.8018	7.572	25.5658	9.572	36.7174
1.578	0.257389	1.578	0.365372	1.578	0.379554	1.578	3.30615	1.578	0.415501	1.578	0.441916	1.578	0.597758	1.578	0.458534	1.578	0.800243	1.578	0.257389	1.578	1.4023	1.578	0.785073	1.578	0.552038	1.578	1.70677	1.578	0.853869	1.578	0.614609		1.578	0.257389	1.4023	0.785073	0.552038	1.70677	0.853869	0.614609		3.578	6.4023	5.578	15.7851	7.578	25.552	9.578	36.7068
1.584	0.229225	1.584	0.397092	1.584	0.387865	1.584	3.44509	1.584	0.433803	1.584	0.447704	1.584	0.584393	1.584	0.445285	1.584	0.789499	1.584	0.229225	1.584	1.41721	1.584	0.835485	1.584	0.541377	1.584	1.70251	1.584	0.818239	1.584	0.641721		1.584	0.229225	1.41721	0.835485	0.541377	1.70251	0.818239	0.641721		3.584	6.41721	5.584	15.8355	7.584	25.5414	9.584	36.7025
1.59	0.242631	1.59	0.402931	1.59	0.39567	1.59	3.60113	1.59	0.448646	1.59	0.475432	1.59	0.634566	1.59	0.475723	1.59	0.779606	1.59	0.242631	1.59	1.48841	1.59	0.814081	1.59	0.547965	1.59	1.70664	1.59	0.824764	1.59	0.625814		1.59	0.242631	1.48841	0.814081	0.547965	1.70664	0.824764	0.625814		3.59	6.48841	5.59	15.8141	7.59	25.548	9.59	36.7066
1.596	0.241364	1.596	0.4175	1.596	0.362175	1.596	3.77391	1.596	0.4261	1.596	0.456524	1.596	0.631002	1.596	0.476143	1.596	0.767161	1.596	0.241364	1.596	1.47875	1.596	0.807434	1.596	0.619635	1.596	1.64717	1.596	0.855627	1.596	0.626513		1.596	0.241364	1.47875	0.807434	0.619635	1.64717	0.855627	0.626513		3.596	6.47875	5.596	15.8074	7.596	25.6196	9.596	36.6472
1.602	0.241561	1.602	0.391927	1.602	0.390279	1.602	3.80835	1.602	0.423401	1.602	0.483646	1.602	0.670455	1.602	0.469183	1.602	0.797636	1.602	0.241561	1.602	1.50235	1.602	0.821898	1.602	0.579016	1.602	1.6249	1.602	0.82716	1.602	0.577557		1.602	0.241561	1.50235	0.821898	0.579016	1.6249	0.82716	0.577557		3.602	6.50235	5.602	15.8219	7.602	25.579	9.602	36.6249
1.608	0.235309	1.608	0.404587	1.608	0.39668	1.608	3.80318	1.608	0.462618	1.608	0.46347	1.608	0.667977	1.608	0.522681	1.608	0.72025	1.608	0.235309	1.608	1.46586	1.608	0.80871	1.607	0.555372	1.608	1.56914	1.608	0.835415	1.608	0.565009		1.608	0.235309	1.46586	0.80871	0.555372	1.56914	0.835415	0.565009		3.608	6.46586	5.608	15.8087	7.608	25.5554	9.608	36.5691
1.614	0.223649	1.614	0.384601	1.614	0.396147	1.614	3.84843	1.614	0.453144	1.614	0.43417	1.614	0.674854	1.614	0.472453	1.614	0.691742	1.614	0.223649	1.614	1.5186	1.614	0.797889	1.613	0.58328	1.614	1.48224	1.614	0.729537	1.614	0.550365		1.614	0.223649	1.5186	0.797889	0.58328	1.48224	0.729537	0.550365		3.614	6.5186	5.614	15.7979	7.614	25.5833	9.614	36.4822
1.62	0.213313	1.62	0.408517	1.619	0.393732	1.62	3.86944	1.62	0.45722	1.62	0.475019	1.62	0.678307	1.62	0.504569	1.62	0.640737	1.62	0.213313	1.619	1.54209	1.62	0.781191	1.619	0.568165	1.62	1.4037	1.62	0.742452	1.62	0.532067		1.62	0.213313	1.54209	0.781191	0.568165	1.4037	0.742452	0.532067		3.62	6.54209	5.62	15.7812	7.62	25.5682	9.62	36.4037
1.626	0.212186	1.626	0.384376	1.625	0.40033	1.626	3.92935	1.626	0.46124	1.625	0.463663	1.626	0.724665	1.626	0.50155	1.626	0.633503	1.626	0.212186	1.625	1.50037	1.626	0.763457	1.625	0.580328	1.626	1.30739	1.626	0.681658	1.626	0.526854		1.626	0.212186	1.50037	0.763457	0.580328	1.30739	0.681658	0.526854		3.626	6.50037	5.626	15.7635	7.626	25.5803	9.626	36.3074
1.631	0.226972	1.632	0.347407	1.631	0.387528	1.632	3.84691	1.632	0.467762	1.631	0.488469	1.632	0.749278	1.632	0.501438	1.631	0.600102	1.631	0.226972	1.631	1.55851	1.632	0.732455	1.631	0.599161	1.632	1.21488	1.632	0.660674	1.632	0.552407		1.631	0.226972	1.55851	0.732455	0.599161	1.21488	0.660674	0.552407		3.631	6.55851	5.631	15.7325	7.631	25.5992	9.631	36.2149
1.637	0.224297	1.637	0.369498	1.637	0.381997	1.638	3.96167	1.638	0.470433	1.637	0.477775	1.637	0.868139	1.638	0.517538	1.637	0.564733	1.637	0.224297	1.637	1.71161	1.638	0.764387	1.637	0.61466	1.638	1.15328	1.638	0.613486	1.638	0.457128		1.637	0.224297	1.71161	0.764387	0.61466	1.15328	0.613486	0.457128		3.637	6.71161	5.637	15.7644	7.637	25.6147	9.637	36.1533
1.643	0.246349	1.643	0.389457	1.643	0.414677	1.643	3.90854	1.644	0.546814	1.643	0.505034	1.643	1.02952	1.643	0.547948	1.643	0.555452	1.643	0.246349	1.643	2.01836	1.643	0.803392	1.643	0.671678	1.643	1.10579	1.643	0.61796	1.643	0.467285		1.643	0.246349	2.01836	0.803392	0.671678	1.10579	0.61796	0.467285		3.643	7.01836	5.643	15.8034	7.643	25.6717	9.643	36.1058
1.649	0.237703	1.649	0.418258	1.649	0.434274	1.649	3.95821	1.649	0.617236	1.649	0.488221	1.649	1.20044	1.649	0.599881	1.649	0.539496	1.649	0.237703	1.649	2.43174	1.649	0.914372	1.649	0.767429	1.649	1.02334	1.649	0.638172	1.649	0.472954		1.649	0.237703	2.43174	0.914372	0.767429	1.02334	0.638172	0.472954		3.649	7.43174	5.649	15.9144	7.649	25.7674	9.649	36.0233
1.655	0.198949	1.655	0.448687	1.655	0.427704	1.655	4.00826	1.655	0.705284	1.655	0.511402	1.655	1.34793	1.655	0.622689	1.655	0.551649	1.655	0.198949	1.655	2.86444	1.655	0.953723	1.655	0.890788	1.655	1.11693	1.655	0.626641	1.655	0.464168		1.655	0.198949	2.86444	0.953723	0.890788	1.11693	0.626641	0.464168		3.655	7.86444	5.655	15.9537	7.655	25.8908	9.655	36.1169
1.661	0.217059	1.661	0.498148	1.661	0.427395	1.661	4.05497	1.661	0.830047	1.661	0.522234	1.661	1.582	1.661	0.679289	1.661	0.546464	1.661	0.217059	1.661	3.53501	1.661	1.0705	1.661	1.00868	1.661	1.16767	1.661	0.654789	1.661	0.474351		1.661	0.217059	3.53501	1.0705	1.00868	1.16767	0.654789	0.474351		3.661	8.53501	5.661	16.0705	7.661	26.0087	9.661	36.1677
1.667	0.222804	1.667	0.484168	1.667	0.446823	1.667	4.13574	1.667	0.900216	1.667	0.582927	1.667	1.83554	1.667	0.742375	1.667	0.559042	1.667	0.222804	1.667	4.2981	1.667	1.22809	1.667	1.22005	1.667	1.19422	1.667	0.659742	1.667	0.491252		1.667	0.222804	4.2981	1.22809	1.22005	1.19422	0.659742	0.491252		3.667	9.2981	5.667	16.2281	7.667	26.2201	9.667	36.1942
1.673	0.221227	1.673	0.512857	1.673	0.487617	1.673	4.30516	1.673	1.03403	1.673	0.598197	1.673	2.04177	1.673	0.818596	1.673	0.573908	1.673	0.221227	1.673	4.97532	1.673	1.35257	1.673	1.43635	1.673	1.32524	1.673	0.690498	1.673	0.538515		1.673	0.221227	4.97532	1.35257	1.43635	1.32524	0.690498	0.538515		3.673	9.97532	5.673	16.3526	7.673	26.4363	9.673	36.3252
1.679	0.211257	1.679	0.540591	1.679	0.528411	1.679	4.44867	1.679	1.08413	1.679	0.647342	1.679	2.21019	1.679	0.83369	1.679	0.623637	1.679	0.211257	1.679	5.41078	1.679	1.48445	1.679	1.53669	1.679	1.37206	1.679	0.738112	1.679	0.534458		1.679	0.211257	5.41078	1.48445	1.53669	1.37206	0.738112	0.534458		3.679	10.4108	5.679	16.4845	7.679	26.5367	9.679	36.3721
1.685	0.19526	1.685	0.549602	1.685	0.500167	1.685	4.54525	1.685	1.125	1.685	0.640671	1.685	2.34183	1.685	0.861333	1.685	0.607096	1.685	0.19526	1.685	5.87998	1.685	1.57544	1.685	1.68315	1.685	1.40645	1.685	0.734543	1.685	0.519143		1.685	0.19526	5.87998	1.57544	1.68315	1.40645	0.734543	0.519143		3.685	10.88	5.685	16.5754	7.685	26.6831	9.685	36.4065
1.691	0.181037	1.691	0.540647	1.691	0.537564	1.691	4.67714	1.691	1.23144	1.691	0.662391	1.691	2.50126	1.691	0.887607	1.691	0.622547	1.691	0.181037	1.691	6.14504	1.691	1.62984	1.691	1.77644	1.691	1.42865	1.691	0.72983	1.691	0.551601		1.691	0.181037	6.14504	1.62984	1.77644	1.42865	0.72983	0.551601		3.691	11.145	5.691	16.6298	7.691	26.7764	9.691	36.4286
1.697	0.202864	1.697	0.60799	1.697	0.564208	1.697	4.76131	1.697	1.29517	1.697	0.675538	1.697	2.45256	1.697	0.920338	1.697	0.579546	1.697	0.202864	1.697	6.36348	1.697	1.63643	1.696	1.79617	1.697	1.44476	1.697	0.726634	1.697	0.583414		1.697	0.202864	6.36348	1.63643	1.79617	1.44476	0.726634	0.583414		3.697	11.3635	5.697	16.6364	7.697	26.7962	9.697	36.4448
1.703	0.192472	1.703	0.537587	1.703	0.571507	1.703	4.8627	1.703	1.25106	1.703	0.656217	1.703	2.52969	1.703	0.882744	1.703	0.616749	1.703	0.192472	1.703	6.36519	1.703	1.67145	1.702	1.79759	1.703	1.44962	1.703	0.769508	1.703	0.600611		1.703	0.192472	6.36519	1.67145	1.79759	1.44962	0.769508	0.600611		3.703	11.3652	5.703	16.6714	7.703	26.7976	9.703	36.4496
1.709	0.19419	1.709	0.579217	1.708	0.570805	1.709	4.93353	1.709	1.2826	1.709	0.677137	1.709	2.50808	1.709	0.904601	1.709	0.549043	1.709	0.19419	1.709	6.42682	1.709	1.71827	1.708	1.81085	1.709	1.44854	1.709	0.815443	1.709	0.585832		1.709	0.19419	6.42682	1.71827	1.81085	1.44854	0.815443	0.585832		3.709	11.4268	5.709	16.7183	7.709	26.8109	9.709	36.4485
1.715	0.220326	1.715	0.574473	1.714	0.567268	1.715	4.90243	1.715	1.26486	1.715	0.636096	1.715	2.46944	1.715	0.905272	1.715	0.623424	1.715	0.220326	1.714	6.49128	1.715	1.73467	1.714	1.83031	1.715	1.41484	1.715	0.823592	1.715	0.612245		1.715	0.220326	6.49128	1.73467	1.83031	1.41484	0.823592	0.612245		3.715	11.4913	5.715	16.7347	7.715	26.8303	9.715	36.4148
1.721	0.165378	1.721	0.595554	1.72	0.544667	1.721	5.00924	1.721	1.26438	1.72	0.684441	1.721	2.55736	1.721	0.93395	1.72	0.61066	1.721	0.165378	1.72	6.40641	1.721	1.70543	1.72	1.85453	1.721	1.40703	1.721	0.780985	1.721	0.586074		1.721	0.165378	6.40641	1.70543	1.85453	1.40703	0.780985	0.586074		3.721	11.4064	5.721	16.7054	7.721	26.8545	9.721	36.407
1.726	0.225649	1.726	0.591063	1.726	0.596494	1.727	5.02568	1.727	1.22579	1.726	0.697534	1.727	2.5543	1.727	0.918605	1.726	0.561595	1.726	0.225649	1.726	6.58374	1.727	1.75135	1.726	1.91196	1.727	1.43235	1.727	0.771691	1.727	0.5674		1.726	0.225649	6.58374	1.75135	1.91196	1.43235	0.771691	0.5674		3.726	11.5837	5.726	16.7513	7.726	26.912	9.726	36.4323
1.732	0.202273	1.732	0.600017	1.732	0.558957	1.732	5.09837	1.733	1.25232	1.732	0.690753	1.732	2.61285	1.733	0.946108	1.732	0.553192	1.732	0.202273	1.732	6.59906	1.732	1.75539	1.732	1.9739	1.733	1.41137	1.732	0.791557	1.733	0.620682		1.732	0.202273	6.59906	1.75539	1.9739	1.41137	0.791557	0.620682		3.732	11.5991	5.732	16.7554	7.732	26.9739	9.732	36.4114
1.738	0.212778	1.738	0.551876	1.738	0.517181	1.738	5.21881	1.738	1.26615	1.738	0.655969	1.738	2.55221	1.738	0.93845	1.738	0.574041	1.738	0.212778	1.738	6.48801	1.738	1.7049	1.738	1.93787	1.738	1.41703	1.738	0.819731	1.738	0.588707		1.738	0.212778	6.48801	1.7049	1.93787	1.41703	0.819731	0.588707		3.738	11.488	5.738	16.7049	7.738	26.9379	9.738	36.417
1.744	0.190585	1.744	0.544156	1.744	0.511397	1.744	5.1363	1.744	1.29893	1.744	0.692986	1.744	2.54823	1.744	0.925453	1.744	0.582444	1.744	0.190585	1.744	6.57247	1.744	1.71965	1.744	1.95252	1.744	1.39325	1.744	0.75108	1.744	0.539187		1.744	0.190585	6.57247	1.71965	1.95252	1.39325	0.75108	0.539187		3.744	11.5725	5.744	16.7197	7.744	26.9525	9.744	36.3933
1.75	0.197147	1.75	0.544353	1.75	0.533689	1.75	5.0869	1.75	1.23787	1.75	0.70255	1.75	2.52949	1.75	0.932971	1.75	0.545081	1.75	0.197147	1.75	6.57398	1.75	1.7113	1.75	1.9511	1.75	1.38632	1.75	0.775047	1.75	0.594028		1.75	0.197147	6.57398	1.7113	1.9511	1.38632	0.775047	0.594028		3.75	11.574	5.75	16.7113	7.75	26.9511	9.75	36.3863
1.756	0.166983	1.756	0.602347	1.756	0.519287	1.756	5.01896	1.756	1.25755	1.756	0.703928	1.756	2.50794	1.756	0.931937	1.756	0.567552	1.756	0.166983	1.756	6.48955	1.756	1.67618	1.756	1.90329	1.756	1.36963	1.756	0.756832	1.756	0.582823		1.756	0.166983	6.48955	1.67618	1.90329	1.36963	0.756832	0.582823		3.756	11.4896	5.756	16.6762	7.756	26.9033	9.756	36.3696
1.762	0.231253	1.762	0.556535	1.762	0.527316	1.762	4.95639	1.762	1.24052	1.762	0.665313	1.762	2.57997	1.762	0.927018	1.762	0.550958	1.762	0.231253	1.762	6.4392	1.762	1.64241	1.762	1.91803	1.762	1.40759	1.762	0.76799	1.762	0.551681		1.762	0.231253	6.4392	1.64241	1.91803	1.40759	0.76799	0.551681		3.762	11.4392	5.762	16.6424	7.762	26.918	9.762	36.4076
1.768	0.183318	1.768	0.525208	1.768	0.579621	1.768	4.88762	1.768	1.24799	1.768	0.667049	1.768	2.52534	1.768	0.935068	1.768	0.566435	1.768	0.183318	1.768	6.50102	1.768	1.68397	1.768	1.91614	1.768	1.39434	1.768	0.765433	1.768	0.566997		1.768	0.183318	6.50102	1.68397	1.91614	1.39434	0.765433	0.566997		3.768	11.501	5.768	16.684	7.768	26.9161	9.768	36.3943
1.774	0.20292	1.774	0.554374	1.774	0.538659	1.774	4.73839	1.774	1.29379	1.774	0.68378	1.774	2.55074	1.774	0.921204	1.774	0.551676	1.774	0.20292	1.774	6.54422	1.774	1.64446	1.774	1.89567	1.774	1.30379	1.774	0.764981	1.774	0.592308		1.774	0.20292	6.54422	1.64446	1.89567	1.30379	0.764981	0.592308		3.774	11.5442	5.774	16.6445	7.774	26.8957	9.774	36.3038
1.78	0.200921	1.78	0.556142	1.78	0.564376	1.78	4.53897	1.78	1.26298	1.78	0.660875	1.78	2.4779	1.78	0.911617	1.78	0.530082	1.78	0.200921	1.78	6.45658	1.78	1.65191	1.78	1.875	1.78	1.33416	1.78	0.760827	1.78	0.567803		1.78	0.200921	6.45658	1.65191	1.875	1.33416	0.760827	0.567803		3.78	11.4566	5.78	16.6519	7.78	26.875	9.78	36.3342
1.786	0.191965	1.786	0.546879	1.786	0.522684	1.786	4.42869	1.786	1.29252	1.786	0.686508	1.786	2.52117	1.786	0.922574	1.786	0.495112	1.786	0.191965	1.786	6.45187	1.786	1.65573	1.786	1.8472	1.786	1.36617	1.786	0.767617	1.786	0.571001		1.786	0.191965	6.45187	1.65573	1.8472	1.36617	0.767617	0.571001		3.786	11.4519	5.786	16.6557	7.786	26.8472	9.786	36.3662
1.792	0.156506	1.792	0.558276	1.792	0.531106	1.792	4.22833	1.792	1.25387	1.792	0.652909	1.792	2.4777	1.792	0.937276	1.792	0.529869	1.792	0.156506	1.792	6.45432	1.792	1.63191	1.791	1.89766	1.792	1.37281	1.792	0.752998	1.792	0.532658		1.792	0.156506	6.45432	1.63191	1.89766	1.37281	0.752998	0.532658		3.792	11.4543	5.792	16.6319	7.792	26.8977	9.792	36.3728
1.798	0.182699	1.798	0.537054	1.798	0.543797	1.798	3.95524	1.798	1.25573	1.798	0.636372	1.798	2.51	1.798	0.907648	1.798	0.526838	1.798	0.182699	1.798	6.35567	1.798	1.67865	1.797	1.88063	1.798	1.34598	1.798	0.753477	1.798	0.560602		1.798	0.182699	6.35567	1.67865	1.88063	1.34598	0.753477	0.560602		3.798	11.3557	5.798	16.6787	7.798	26.8806	9.798	36.346
1.804	0.16059	1.804	0.527145	1.803	0.50859	1.804	3.74344	1.804	1.26014	1.804	0.657678	1.804	2.50491	1.804	0.864492	1.804	0.513621	1.804	0.16059	1.803	6.40256	1.804	1.6167	1.803	1.87607	1.804	1.32059	1.804	0.72722	1.804	0.542815		1.804	0.16059	6.40256	1.6167	1.87607	1.32059	0.72722	0.542815		3.804	11.4026	5.804	16.6167	7.804	26.8761	9.804	36.3206
1.81	0.160506	1.81	0.499439	1.809	0.543656	1.81	3.66207	1.81	1.2503	1.809	0.636565	1.81	2.52676	1.81	0.901079	1.81	0.522929	1.81	0.160506	1.809	6.35815	1.81	1.6187	1.809	1.86609	1.81	1.32397	1.81	0.734304	1.81	0.551977		1.81	0.160506	6.35815	1.6187	1.86609	1.32397	0.734304	0.551977		3.81	11.3581	5.81	16.6187	7.81	26.8661	9.81	36.324
1.815	0.171321	1.816	0.516955	1.815	0.543403	1.816	3.48817	1.816	1.27211	1.815	0.617629	1.816	2.45471	1.816	0.904601	1.815	0.494235	1.815	0.171321	1.815	6.30821	1.816	1.65605	1.815	1.86073	1.816	1.32538	1.816	0.746074	1.816	0.567239		1.815	0.171321	6.30821	1.65605	1.86073	1.32538	0.746074	0.567239		3.815	11.3082	5.815	16.6561	7.815	26.8607	9.815	36.3254
1.821	0.178108	1.821	0.526864	1.821	0.490762	1.822	3.33033	1.822	1.22016	1.821	0.619861	1.821	2.42397	1.822	0.862004	1.821	0.455409	1.821	0.178108	1.821	6.2991	1.821	1.56419	1.821	1.80276	1.822	1.23695	1.822	0.688421	1.822	0.558372		1.821	0.178108	6.2991	1.56419	1.80276	1.23695	0.688421	0.558372		3.821	11.2991	5.821	16.5642	7.821	26.8028	9.821	36.2369
1.827	0.182586	1.827	0.519959	1.827	0.511285	1.827	3.17984	1.828	1.23562	1.827	0.558865	1.827	2.44145	1.827	0.86547	1.827	0.487001	1.827	0.182586	1.827	6.15384	1.827	1.57562	1.827	1.77876	1.827	1.24337	1.827	0.677131	1.827	0.518122		1.827	0.182586	6.15384	1.57562	1.77876	1.24337	0.677131	0.518122		3.827	11.1538	5.827	16.5756	7.827	26.7788	9.827	36.2434
1.833	0.187177	1.833	0.494134	1.833	0.493204	1.833	3.02378	1.833	1.24206	1.833	0.567905	1.833	2.34061	1.833	0.852137	1.833	0.487719	1.833	0.187177	1.833	6.09422	1.833	1.53593	1.833	1.73303	1.833	1.25671	1.833	0.681285	1.833	0.559312		1.833	0.187177	6.09422	1.53593	1.73303	1.25671	0.681285	0.559312		3.833	11.0942	5.833	16.5359	7.833	26.733	9.833	36.2567
1.839	0.193992	1.839	0.492477	1.839	0.462349	1.839	2.9532	1.839	1.20892	1.839	0.55123	1.839	2.24296	1.839	0.816556	1.839	0.490485	1.839	0.193992	1.839	5.98671	1.839	1.4928	1.839	1.74738	1.839	1.22684	1.839	0.664056	1.839	0.542815		1.839	0.193992	5.98671	1.4928	1.74738	1.22684	0.664056	0.542815		3.839	10.9867	5.839	16.4928	7.839	26.7474	9.839	36.2268
1.845	0.185909	1.845	0.471845	1.845	0.465943	1.845	2.82612	1.845	1.1372	1.845	0.521765	1.845	2.20234	1.845	0.774658	1.845	0.477747	1.845	0.185909	1.845	5.64396	1.845	1.51452	1.845	1.64789	1.845	1.17655	1.845	0.654762	1.845	0.54757		1.845	0.185909	5.64396	1.51452	1.64789	1.17655	0.654762	0.54757		3.845	10.644	5.845	16.5145	7.845	26.6479	9.845	36.1766
1.851	0.167997	1.851	0.472828	1.851	0.439299	1.851	2.70247	1.851	1.10054	1.851	0.532873	1.851	2.07777	1.851	0.774937	1.851	0.434559	1.851	0.167997	1.851	5.32275	1.851	1.4605	1.851	1.64294	1.851	1.13262	1.851	0.656227	1.851	0.539241		1.851	0.167997	5.32275	1.4605	1.64294	1.13262	0.656227	0.539241		3.851	10.3227	5.851	16.4605	7.851	26.6429	9.851	36.1326
1.857	0.166448	1.857	0.432939	1.857	0.454853	1.857	2.56356	1.857	1.02726	1.857	0.484197	1.857	1.9441	1.857	0.729405	1.857	0.432139	1.857	0.166448	1.857	4.89595	1.857	1.33838	1.857	1.54046	1.857	1.04501	1.857	0.595059	1.857	0.470885		1.857	0.166448	4.89595	1.33838	1.54046	1.04501	0.595059	0.470885		3.857	9.89595	5.857	16.3384	7.857	26.5405	9.857	36.045
1.863	0.168335	1.863	0.453375	1.863	0.42717	1.863	2.42173	1.863	0.969878	1.863	0.467301	1.863	1.79082	1.863	0.698659	1.863	0.449106	1.863	0.168335	1.863	4.50989	1.863	1.1886	1.863	1.45466	1.863	1.05508	1.863	0.578016	1.863	0.439556		1.863	0.168335	4.50989	1.1886	1.45466	1.05508	0.578016	0.439556		3.863	9.50989	5.863	16.1886	7.863	26.4547	9.863	36.0551
1.869	0.201174	1.869	0.41444	1.869	0.406928	1.869	2.30943	1.869	0.921469	1.869	0.450432	1.869	1.68126	1.869	0.655168	1.869	0.409376	1.869	0.201174	1.869	4.19233	1.869	1.08145	1.869	1.38357	1.869	0.899782	1.869	0.540495	1.869	0.453984		1.869	0.201174	4.19233	1.08145	1.38357	0.899782	0.540495	0.453984		3.869	9.19233	5.869	16.0815	7.869	26.3836	9.869	35.8998
1.875	0.166786	1.875	0.408686	1.875	0.396512	1.875	2.16746	1.875	0.843513	1.875	0.452941	1.875	1.50722	1.875	0.600831	1.875	0.378474	1.875	0.166786	1.875	3.75882	1.875	1.006	1.875	1.22984	1.875	0.852855	1.875	0.507741	1.875	0.468118		1.875	0.166786	3.75882	1.006	1.22984	0.852855	0.507741	0.468118		3.875	8.75882	5.875	16.006	7.875	26.2298	9.875	35.8529
1.881	0.172278	1.881	0.421935	1.881	0.374164	1.881	2.01013	1.881	0.718188	1.881	0.46449	1.881	1.34464	1.881	0.57453	1.881	0.327096	1.881	0.172278	1.881	3.23013	1.881	0.864652	1.88	1.09672	1.881	0.739903	1.881	0.479647	1.881	0.358652		1.881	0.172278	3.23013	0.864652	1.09672	0.739903	0.479647	0.358652		3.881	8.23013	5.881	15.8647	7.881	26.0967	9.881	35.7399
1.887	0.158281	1.887	0.347407	1.887	0.373293	1.887	1.85087	1.887	0.661007	1.887	0.401178	1.887	1.14751	1.887	0.499398	1.887	0.326033	1.887	0.158281	1.887	2.77215	1.887	0.835724	1.886	1.00198	1.887	0.724613	1.887	0.44202	1.887	0.374263		1.887	0.158281	2.77215	0.835724	1.00198	0.724613	0.44202	0.374263		3.887	7.77215	5.887	15.8357	7.887	26.002	9.887	35.7246
1.893	0.193401	1.893	0.374158	1.892	0.331405	1.893	1.71015	1.893	0.600425	1.893	0.393984	1.893	1.02267	1.893	0.456885	1.893	0.328373	1.893	0.193401	1.893	2.40742	1.893	0.682256	1.892	0.866707	1.893	0.627929	1.893	0.419385	1.893	0.325334		1.893	0.193401	2.40742	0.682256	0.866707	0.627929	0.419385	0.325334		3.893	7.40742	5.893	15.6823	7.893	25.8667	9.893	35.6279
1.899	0.183966	1.899	0.32436	1.898	0.313155	1.899	1.54629	1.899	0.513614	1.899	0.388747	1.899	0.88387	1.899	0.403694	1.899	0.306221	1.899	0.183966	1.898	2.07831	1.899	0.631632	1.898	0.793998	1.899	0.538123	1.899	0.382876	1.899	0.372275		1.899	0.183966	2.07831	0.631632	0.793998	0.538123	0.382876	0.372275		3.899	7.07831	5.899	15.6316	7.899	25.794	9.899	35.5381
1.905	0.152873	1.905	0.342185	1.904	0.308046	1.905	1.34924	1.905	0.48314	1.904	0.352557	1.905	0.766123	1.905	0.41384	1.904	0.275585	1.905	0.152873	1.904	1.71986	1.905	0.532458	1.904	0.667414	1.905	0.514686	1.905	0.320351	1.905	0.306982		1.905	0.152873	1.71986	0.532458	0.667414	0.514686	0.320351	0.306982		3.905	6.71986	5.905	15.5325	7.905	25.6674	9.905	35.5147
1.91	0.162421	1.91	0.297581	1.91	0.277303	1.911	1.27661	1.911	0.486907	1.91	0.350986	1.911	0.67736	1.911	0.341727	1.91	0.28008	1.91	0.162421	1.91	1.441	1.911	0.456123	1.91	0.574506	1.911	0.41869	1.911	0.320298	1.911	0.322432		1.91	0.162421	1.441	0.456123	0.574506	0.41869	0.320298	0.322432		3.91	6.441	5.91	15.4561	7.91	25.5745	9.91	35.4187
1.916	0.177742	1.916	0.300781	1.916	0.312566	1.916	1.09928	1.917	0.438272	1.916	0.334916	1.916	0.578964	1.917	0.34796	1.916	0.268405	1.916	0.177742	1.916	1.23044	1.916	0.440887	1.916	0.499748	1.917	0.386074	1.916	0.30424	1.917	0.318778		1.916	0.177742	1.23044	0.440887	0.499748	0.386074	0.30424	0.318778		3.916	6.23044	5.916	15.4409	7.916	25.4997	9.916	35.3861
1.922	0.136341	1.922	0.279026	1.922	0.255713	1.922	1.02928	1.922	0.388204	1.922	0.31124	1.922	0.527148	1.922	0.35573	1.922	0.224659	1.922	0.136341	1.922	1.03826	1.922	0.376464	1.922	0.450765	1.922	0.348168	1.922	0.281259	1.922	0.25894		1.922	0.136341	1.03826	0.376464	0.450765	0.348168	0.281259	0.25894		3.922	6.03826	5.922	15.3765	7.922	25.4508	9.922	35.3482
1.928	0.160393	1.928	0.290872	1.928	0.278735	1.928	0.945929	1.928	0.374682	1.928	0.298782	1.928	0.514591	1.928	0.319283	1.928	0.233435	1.928	0.160393	1.928	0.906669	1.928	0.368434	1.928	0.37792	1.928	0.331952	1.928	0.271885	1.928	0.265953		1.928	0.160393	0.906669	0.368434	0.37792	0.331952	0.271885	0.265953		3.928	5.90667	5.928	15.3684	7.928	25.3779	9.928	35.332
1.934	0.150705	1.934	0.279334	1.934	0.260935	1.934	0.854577	1.934	0.354666	1.934	0.286902	1.934	0.471212	1.934	0.323252	1.934	0.23035	1.934	0.150705	1.934	0.776559	1.934	0.358623	1.934	0.387815	1.934	0.321874	1.934	0.248398	1.934	0.243194		1.934	0.150705	0.776559	0.358623	0.387815	0.321874	0.248398	0.243194		3.934	5.77656	5.934	15.3586	7.934	25.3878	9.934	35.3219
1.94	0.154845	1.94	0.283798	1.94	0.243331	1.94	0.78029	1.94	0.337321	1.94	0.305672	1.94	0.420065	1.94	0.302596	1.94	0.261837	1.94	0.154845	1.94	0.701865	1.94	0.314407	1.94	0.332873	1.94	0.28947	1.94	0.232021	1.94	0.272213		1.94	0.154845	0.701865	0.314407	0.332873	0.28947	0.232021	0.272213		3.94	5.70187	5.94	15.3144	7.94	25.3329	9.94	35.2895
1.946	0.133215	1.946	0.283713	1.946	0.272165	1.946	0.736558	1.946	0.302996	1.946	0.30479	1.946	0.382171	1.946	0.322944	1.946	0.226175	1.946	0.133215	1.946	0.615263	1.946	0.301618	1.946	0.339324	1.946	0.286322	1.946	0.217535	1.946	0.272643		1.946	0.133215	0.615263	0.301618	0.339324	0.286322	0.217535	0.272643		3.946	5.61526	5.946	15.3016	7.946	25.3393	9.946	35.2863
1.952	0.11826	1.952	0.273215	1.952	0.269582	1.952	0.667444	1.952	0.331389	1.952	0.292718	1.952	0.364769	1.952	0.286161	1.952	0.236839	1.952	0.11826	1.952	0.56433	1.952	0.27378	1.952	0.350258	1.952	0.270556	1.952	0.243339	1.952	0.219523		1.952	0.11826	0.56433	0.27378	0.350258	0.270556	0.243339	0.219523		3.952	5.56433	5.952	15.2738	7.952	25.3503	9.952	35.2706
1.958	0.147522	1.958	0.273636	1.958	0.22424	1.958	0.644777	1.958	0.314971	1.958	0.288776	1.958	0.330244	1.958	0.269977	1.958	0.228861	1.958	0.147522	1.958	0.534986	1.958	0.252669	1.958	0.293212	1.958	0.258018	1.958	0.209786	1.958	0.245156		1.958	0.147522	0.534986	0.252669	0.293212	0.258018	0.209786	0.245156		3.958	5.53499	5.958	15.2527	7.958	25.2932	9.958	35.258
1.964	0.142199	1.964	0.267039	1.964	0.257257	1.964	0.571119	1.964	0.302658	1.964	0.283098	1.964	0.363321	1.964	0.248343	1.964	0.215751	1.964	0.142199	1.964	0.476298	1.964	0.264926	1.964	0.337138	1.964	0.25532	1.964	0.237054	1.964	0.269204		1.964	0.142199	0.476298	0.264926	0.337138	0.25532	0.237054	0.269204		3.964	5.4763	5.964	15.2649	7.964	25.3371	9.964	35.2553
1.97	0.151521	1.97	0.266618	1.97	0.250322	1.97	0.534447	1.97	0.292004	1.97	0.31441	1.97	0.371256	1.97	0.248539	1.97	0.218304	1.97	0.151521	1.97	0.426658	1.97	0.259236	1.97	0.250762	1.97	0.255849	1.97	0.249703	1.97	0.257274		1.97	0.151521	0.426658	0.259236	0.250762	0.255849	0.249703	0.257274		3.97	5.42666	5.97	15.2592	7.97	25.2508	9.97	35.2558
1.976	0.164082	1.976	0.257327	1.976	0.259615	1.976	0.500804	1.976	0.29369	1.976	0.295364	1.976	0.314819	1.976	0.277608	1.976	0.204502	1.976	0.164082	1.976	0.444259	1.976	0.234748	1.975	0.275636	1.976	0.231936	1.976	0.236176	1.976	0.213719		1.976	0.164082	0.444259	0.234748	0.275636	0.231936	0.236176	0.213719		3.976	5.44426	5.976	15.2347	7.976	25.2756	9.976	35.2319
1.982	0.157464	1.982	0.263109	1.982	0.255797	1.982	0.50755	1.982	0.288293	1.982	0.279212	1.982	0.319608	1.982	0.268636	1.982	0.245748	1.982	0.157464	1.982	0.452509	1.982	0.253307	1.981	0.269814	1.982	0.254447	1.982	0.222089	1.982	0.211784		1.982	0.157464	0.452509	0.253307	0.269814	0.254447	0.222089	0.211784		3.982	5.45251	5.982	15.2533	7.982	25.2698	9.982	35.2544
1.988	0.159097	1.988	0.240119	1.987	0.239485	1.988	0.498346	1.988	0.301168	1.988	0.285827	1.988	0.317854	1.988	0.254381	1.988	0.212586	1.988	0.159097	1.987	0.427098	1.988	0.272131	1.987	0.253468	1.988	0.241194	1.988	0.210026	1.988	0.214686		1.988	0.159097	0.427098	0.272131	0.253468	0.241194	0.210026	0.214686		3.988	5.4271	5.988	15.2721	7.988	25.2535	9.988	35.2412
1.994	0.154563	1.994	0.277762	1.993	0.266157	1.994	0.495659	1.994	0.300212	1.993	0.254736	1.994	0.314095	1.994	0.251306	1.994	0.199023	1.994	0.154563	1.993	0.397341	1.994	0.246607	1.993	0.270497	1.994	0.223815	1.994	0.197962	1.994	0.228578		1.994	0.154563	0.397341	0.246607	0.270497	0.223815	0.197962	0.228578		3.994	5.39734	5.994	15.2466	7.994	25.2705	9.994	35.2238
1.999	0.147466	2	0.243011	1.999	0.24656	2	0.506664	2	0.278819	1.999	0.271577	2	0.280461	2	0.274952	1.999	0.18227	1.999	0.147466	1.999	0.402209	2	0.266388	1.999	0.26432	2	0.229317	2	0.237747	2	0.198296		1.999	0.147466	0.402209	0.266388	0.26432	0.229317	0.237747	0.198296		3.999	5.40221	5.999	15.2664	7.999	25.2643	9.999	35.2293
2.005	0.135778	2.005	0.263474	2.005	0.264865	2.006	0.506921	2.006	0.305666	2.005	0.266202	2.005	0.287589	2.006	0.274002	2.005	0.194981	2.005	0.135778	2.005	0.3672	2.005	0.257401	2.005	0.258006	2.006	0.248363	2.006	0.23772	2.006	0.196066		2.005	0.135778	0.3672	0.257401	0.258006	0.248363	0.23772	0.196066		4.005	5.3672	6.005	15.2574	8.005	25.258	10.005	35.2484
2.011	0.146114	2.011	0.255558	2.011	0.273513	2.011	0.544994	2.012	0.269008	2.011	0.2764	2.011	0.293268	2.011	0.271822	2.011	0.19437	2.011	0.146114	2.011	0.406554	2.011	0.230335	2.011	0.272301	2.011	0.238628	2.011	0.225897	2.011	0.244242		2.011	0.146114	0.406554	0.230335	0.272301	0.238628	0.225897	0.244242		4.011	5.40655	6.011	15.2303	8.011	25.2723	10.011	35.2386
2.017	0.158647	2.017	0.25626	2.017	0.233056	2.017	0.521098	2.017	0.281855	2.017	0.260414	2.017	0.299867	2.017	0.29885	2.017	0.215112	2.017	0.158647	2.017	0.407159	2.017	0.238577	2.017	0.226435	2.017	0.222889	2.017	0.234045	2.017	0.234166		2.017	0.158647	0.407159	0.238577	0.226435	0.222889	0.234045	0.234166		4.017	5.40716	6.017	15.2386	8.017	25.2264	10.017	35.2229
2.023	0.161013	2.023	0.265018	2.023	0.227609	2.023	0.571576	2.023	0.285313	2.023	0.275436	2.023	0.29157	2.023	0.276462	2.023	0.179212	2.023	0.161013	2.023	0.433726	2.023	0.233951	2.023	0.267873	2.023	0.215138	2.023	0.189681	2.023	0.208748		2.023	0.161013	0.433726	0.233951	0.267873	0.215138	0.189681	0.208748		4.023	5.43373	6.023	15.234	8.023	25.2679	10.023	35.2151
2.029	0.126934	2.029	0.248849	2.029	0.240327	2.029	0.624369	2.029	0.281518	2.029	0.266395	2.029	0.315069	2.029	0.290186	2.029	0.175382	2.029	0.126934	2.029	0.375285	2.029	0.22975	2.029	0.257377	2.029	0.224502	2.029	0.216869	2.029	0.199666		2.029	0.126934	0.375285	0.22975	0.257377	0.224502	0.216869	0.199666		4.029	5.37529	6.029	15.2297	8.029	25.2574	10.029	35.2245
2.035	0.167237	2.035	0.269734	2.035	0.252709	2.035	0.650265	2.035	0.281096	2.035	0.280204	2.035	0.300201	2.035	0.285518	2.035	0.198492	2.035	0.167237	2.035	0.402704	2.035	0.238657	2.035	0.23633	2.035	0.265345	2.035	0.186139	2.035	0.231399		2.035	0.167237	0.402704	0.238657	0.23633	0.265345	0.186139	0.231399		4.035	5.4027	6.035	15.2387	8.035	25.2363	10.035	35.2653
2.041	0.160477	2.041	0.276443	2.041	0.242517	2.041	0.709861	2.041	0.264735	2.041	0.258154	2.041	0.302846	2.041	0.276238	2.041	0.220697	2.041	0.160477	2.041	0.389118	2.041	0.225442	2.041	0.251035	2.041	0.226513	2.041	0.178976	2.041	0.260391		2.041	0.160477	0.389118	0.225442	0.251035	0.226513	0.178976	0.260391		4.041	5.38912	6.041	15.2254	8.041	25.251	10.041	35.2265
2.047	0.141411	2.047	0.287671	2.047	0.23971	2.047	0.712091	2.047	0.301112	2.047	0.270695	2.047	0.291876	2.047	0.240293	2.047	0.18937	2.047	0.141411	2.047	0.384443	2.047	0.231265	2.047	0.239829	2.047	0.235745	2.047	0.186086	2.047	0.217561		2.047	0.141411	0.384443	0.231265	0.239829	0.235745	0.186086	0.217561		4.047	5.38444	6.047	15.2313	8.047	25.2398	10.047	35.2357
2.053	0.143636	2.053	0.257692	2.053	0.225672	2.053	0.716149	2.053	0.235751	2.053	0.26612	2.053	0.300535	2.053	0.263409	2.053	0.209608	2.053	0.143636	2.053	0.393629	2.053	0.237779	2.053	0.249587	2.053	0.234713	2.053	0.195992	2.053	0.212644		2.053	0.143636	0.393629	0.237779	0.249587	0.234713	0.195992	0.212644		4.053	5.39363	6.053	15.2378	8.053	25.2496	10.053	35.2347
2.059	0.164787	2.059	0.245088	2.059	0.225335	2.059	0.746876	2.059	0.263188	2.059	0.298341	2.059	0.310169	2.059	0.258517	2.059	0.173946	2.059	0.164787	2.059	0.36346	2.059	0.255141	2.059	0.253113	2.059	0.232279	2.059	0.22579	2.059	0.220382		2.059	0.164787	0.36346	0.255141	0.253113	0.232279	0.22579	0.220382		4.059	5.36346	6.059	15.2551	8.059	25.2531	10.059	35.2323
2.065	0.114627	2.065	0.24506	2.065	0.21593	2.065	0.767599	2.065	0.270498	2.065	0.28398	2.065	0.293519	2.065	0.283058	2.065	0.204954	2.065	0.114627	2.065	0.36522	2.065	0.256418	2.064	0.210253	2.065	0.260266	2.065	0.197004	2.065	0.20015		2.065	0.114627	0.36522	0.256418	0.210253	0.260266	0.197004	0.20015		4.065	5.36522	6.065	15.2564	8.065	25.2103	10.065	35.2603
2.071	0.136088	2.071	0.263194	2.071	0.236453	2.071	0.802813	2.071	0.265718	2.071	0.280121	2.071	0.314123	2.071	0.283561	2.071	0.183812	2.071	0.136088	2.071	0.360627	2.071	0.251233	2.07	0.243655	2.071	0.232782	2.071	0.178576	2.071	0.21783		2.071	0.136088	0.360627	0.251233	0.243655	0.232782	0.178576	0.21783		4.071	5.36063	6.071	15.2512	8.071	25.2437	10.071	35.2328
2.077	0.133243	2.077	0.246211	2.076	0.222162	2.077	0.858836	2.077	0.257791	2.077	0.25628	2.077	0.271857	2.077	0.250468	2.077	0.19179	2.077	0.133243	2.077	0.385928	2.077	0.215791	2.076	0.218207	2.077	0.219503	2.077	0.196072	2.077	0.203804		2.077	0.133243	0.385928	0.215791	0.218207	0.219503	0.196072	0.203804		4.077	5.38593	6.077	15.2158	8.077	25.2182	10.077	35.2195
2.083	0.114739	2.083	0.252835	2.082	0.247599	2.083	0.824994	2.083	0.270357	2.083	0.273424	2.083	0.283663	2.083	0.248064	2.083	0.176659	2.083	0.114739	2.082	0.402704	2.083	0.261868	2.082	0.220093	2.083	0.210244	2.083	0.184648	2.083	0.204664		2.083	0.114739	0.402704	0.261868	0.220093	0.210244	0.184648	0.204664		4.083	5.4027	6.083	15.2619	8.083	25.2201	10.083	35.2102
2.089	0.130849	2.089	0.27664	2.088	0.236369	2.089	0.846717	2.089	0.277751	2.088	0.248341	2.089	0.313984	2.089	0.252005	2.088	0.171872	2.089	0.130849	2.088	0.46703	2.089	0.224645	2.088	0.242835	2.089	0.218551	2.089	0.166433	2.089	0.188059		2.089	0.130849	0.46703	0.224645	0.242835	0.218551	0.166433	0.188059		4.089	5.46703	6.089	15.2246	8.089	25.2428	10.089	35.2186
2.094	0.115077	2.094	0.247025	2.094	0.231062	2.095	0.804185	2.095	0.241514	2.094	0.276979	2.095	0.318216	2.095	0.244458	2.094	0.179345	2.094	0.115077	2.094	0.488756	2.095	0.235333	2.094	0.266971	2.095	0.217916	2.095	0.180387	2.095	0.184351		2.094	0.115077	0.488756	0.235333	0.266971	0.217916	0.180387	0.184351		4.094	5.48876	6.094	15.2353	8.094	25.267	10.094	35.2179
2.1	0.130483	2.1	0.256372	2.1	0.225981	2.1	0.845774	2.101	0.279831	2.1	0.289327	2.1	0.302512	2.101	0.276182	2.1	0.181578	2.1	0.130483	2.1	0.557345	2.1	0.236397	2.1	0.262625	2.1	0.215852	2.1	0.210292	2.101	0.214364		2.1	0.130483	0.557345	0.236397	0.262625	0.215852	0.210292	0.214364		4.1	5.55734	6.1	15.2364	8.1	25.2626	10.1	35.2159
2.106	0.127413	2.106	0.246183	2.106	0.21447	2.106	0.889477	2.106	0.259534	2.106	0.250216	2.106	0.283217	2.106	0.258937	2.106	0.210326	2.106	0.127413	2.106	0.621093	2.106	0.266069	2.106	0.287034	2.106	0.262171	2.106	0.214366	2.106	0.212698		2.106	0.127413	0.621093	0.266069	0.287034	0.262171	0.214366	0.212698		4.106	5.62109	6.106	15.2661	8.106	25.287	10.106	35.2622
2.112	0.139918	2.112	0.275124	2.112	0.208349	2.112	1.00384	2.112	0.275895	2.112	0.269565	2.112	0.298753	2.112	0.27308	2.112	0.191418	2.112	0.139918	2.112	0.682449	2.112	0.260831	2.112	0.299526	2.112	0.229687	2.112	0.22089	2.112	0.211086		2.112	0.139918	0.682449	0.260831	0.299526	0.229687	0.22089	0.211086		4.112	5.68245	6.112	15.2608	8.112	25.2995	10.112	35.2297
2.118	0.127948	2.118	0.219291	2.118	0.222864	2.118	1.10468	2.118	0.29116	2.118	0.303081	2.118	0.316712	2.118	0.261508	2.118	0.203544	2.118	0.127948	2.118	0.787312	2.118	0.277263	2.118	0.29138	2.118	0.259843	2.118	0.216496	2.118	0.175914		2.118	0.127948	0.787312	0.277263	0.29138	0.259843	0.216496	0.175914		4.118	5.78731	6.118	15.2773	8.118	25.2914	10.118	35.2598
2.124	0.12623	2.124	0.235544	2.124	0.236425	2.124	1.30845	2.124	0.26451	2.124	0.273203	2.124	0.361038	2.124	0.257595	2.124	0.186445	2.124	0.12623	2.124	0.898006	2.124	0.250701	2.124	0.328145	2.124	0.245188	2.124	0.243365	2.124	0.214337		2.124	0.12623	0.898006	0.250701	0.328145	0.245188	0.243365	0.214337		4.124	5.89801	6.124	15.2507	8.124	25.3281	10.124	35.2452
2.13	0.120485	2.13	0.242028	2.13	0.268992	2.13	1.44796	2.13	0.25363	2.13	0.278936	2.13	0.337928	2.13	0.276993	2.13	0.196391	2.13	0.120485	2.13	0.903974	2.13	0.313769	2.13	0.291872	2.13	0.250637	2.13	0.198708	2.13	0.217749		2.13	0.120485	0.903974	0.313769	0.291872	0.250637	0.198708	0.217749		4.13	5.90397	6.13	15.3138	8.13	25.2919	10.13	35.2506
2.136	0.11457	2.136	0.279755	2.136	0.21023	2.136	1.67946	2.136	0.281686	2.136	0.307822	2.136	0.35107	2.136	0.270341	2.136	0.181897	2.136	0.11457	2.136	0.947206	2.136	0.324032	2.136	0.328773	2.136	0.262673	2.136	0.211197	2.136	0.211462		2.136	0.11457	0.947206	0.324032	0.328773	0.262673	0.211197	0.211462		4.136	5.94721	6.136	15.324	8.136	25.3288	10.136	35.2627
2.142	0.12485	2.142	0.245593	2.142	0.226851	2.142	1.83286	2.142	0.256779	2.142	0.315209	2.142	0.363599	2.142	0.289207	2.142	0.160197	2.142	0.12485	2.142	1.00556	2.142	0.324085	2.142	0.313412	2.142	0.294601	2.142	0.217375	2.142	0.197812		2.142	0.12485	1.00556	0.324085	0.313412	0.294601	0.217375	0.197812		4.142	6.00556	6.142	15.3241	8.142	25.3134	10.142	35.2946
2.148	0.114261	2.148	0.258758	2.148	0.24743	2.148	1.98181	2.148	0.306116	2.148	0.308787	2.148	0.362068	2.148	0.316879	2.148	0.197481	2.148	0.114261	2.148	1.03098	2.148	0.345941	2.148	0.356107	2.148	0.279233	2.148	0.224858	2.148	0.196737		2.148	0.114261	1.03098	0.345941	0.356107	0.279233	0.224858	0.196737		4.148	6.03098	6.148	15.3459	8.148	25.3561	10.148	35.2792
2.154	0.105192	2.154	0.259095	2.154	0.227721	2.154	2.07848	2.154	0.302799	2.154	0.28172	2.154	0.385094	2.154	0.330351	2.154	0.228143	2.154	0.105192	2.154	1.05364	2.154	0.35187	2.154	0.377647	2.154	0.238813	2.154	0.23061	2.154	0.174301		2.154	0.105192	1.05364	0.35187	0.377647	0.238813	0.23061	0.174301		4.154	6.05364	6.154	15.3519	8.154	25.3776	10.154	35.2388
2.16	0.124822	2.16	0.24927	2.16	0.261047	2.16	2.10612	2.16	0.267152	2.16	0.317607	2.16	0.388574	2.16	0.327975	2.16	0.202108	2.16	0.124822	2.16	1.13881	2.16	0.346765	2.159	0.374175	2.16	0.300606	2.16	0.253644	2.16	0.172474		2.16	0.124822	1.13881	0.346765	0.374175	0.300606	0.253644	0.172474		4.16	6.13881	6.16	15.3468	8.16	25.3742	10.16	35.3006
2.166	0.13068	2.166	0.220638	2.166	0.252737	2.166	2.15877	2.166	0.269204	2.166	0.336184	2.166	0.355636	2.166	0.31031	2.166	0.198891	2.166	0.13068	2.166	1.15699	2.166	0.35163	2.165	0.408698	2.166	0.306928	2.166	0.225444	2.166	0.190316		2.166	0.13068	1.15699	0.35163	0.408698	0.306928	0.225444	0.190316		4.166	6.15699	6.166	15.3516	8.166	25.4087	10.166	35.3069
2.172	0.120992	2.172	0.217129	2.171	0.223903	2.172	2.12249	2.172	0.261783	2.172	0.299884	2.172	0.403053	2.172	0.327416	2.172	0.21349	2.172	0.120992	2.171	1.17706	2.172	0.351817	2.171	0.390822	2.172	0.294046	2.172	0.223447	2.172	0.197732		2.172	0.120992	1.17706	0.351817	0.390822	0.294046	0.223447	0.197732		4.172	6.17706	6.172	15.3518	8.172	25.3908	10.172	35.294
2.178	0.117162	2.178	0.250421	2.177	0.267898	2.178	2.14427	2.178	0.281743	2.177	0.309614	2.178	0.369502	2.178	0.308018	2.178	0.197215	2.178	0.117162	2.177	1.18443	2.178	0.3666	2.177	0.3894	2.178	0.282142	2.178	0.235723	2.178	0.195797		2.178	0.117162	1.18443	0.3666	0.3894	0.282142	0.235723	0.195797		4.178	6.18443	6.178	15.3666	8.178	25.3894	10.178	35.2821
2.183	0.115218	2.184	0.235431	2.183	0.264809	2.184	2.18689	2.184	0.288152	2.183	0.323946	2.184	0.375989	2.184	0.320792	2.183	0.211575	2.183	0.115218	2.183	1.19777	2.184	0.35647	2.183	0.400033	2.184	0.311214	2.184	0.238865	2.184	0.197302		2.183	0.115218	1.19777	0.35647	0.400033	0.311214	0.238865	0.197302		4.183	6.19777	6.183	15.3565	8.183	25.4	10.183	35.3112
2.189	0.121837	2.189	0.239109	2.189	0.24743	2.19	2.2292	2.19	0.285116	2.189	0.307988	2.189	0.408983	2.19	0.312463	2.189	0.193572	2.189	0.121837	2.189	1.14302	2.189	0.373778	2.189	0.416133	2.19	0.289285	2.19	0.214952	2.19	0.215062		2.189	0.121837	1.14302	0.373778	0.416133	0.289285	0.214952	0.215062		4.189	6.14302	6.189	15.3738	8.189	25.4161	10.189	35.2893
2.195	0.135581	2.195	0.232765	2.195	0.249227	2.195	2.07828	2.196	0.304907	2.195	0.329542	2.195	0.38824	2.195	0.335913	2.195	0.180036	2.195	0.135581	2.195	1.20396	2.195	0.330865	2.195	0.361192	2.195	0.27254	2.195	0.241741	2.195	0.198887		2.195	0.135581	1.20396	0.330865	0.361192	0.27254	0.241741	0.198887		4.195	6.20396	6.195	15.3309	8.195	25.3612	10.195	35.2725
2.201	0.11274	2.201	0.234168	2.201	0.249424	2.201	2.08296	2.201	0.253686	2.201	0.277282	2.201	0.393391	2.201	0.316879	2.201	0.177004	2.201	0.11274	2.201	1.17662	2.201	0.343175	2.201	0.387049	2.201	0.307405	2.201	0.256653	2.201	0.227718		2.201	0.11274	1.17662	0.343175	0.387049	0.307405	0.256653	0.227718		4.201	6.17662	6.201	15.3432	8.201	25.387	10.201	35.3074
2.207	0.121161	2.207	0.23341	2.207	0.270396	2.207	2.07042	2.207	0.290654	2.207	0.314713	2.207	0.37947	2.207	0.307907	2.207	0.178494	2.207	0.121161	2.207	1.16472	2.207	0.337485	2.207	0.399732	2.207	0.300051	2.207	0.234844	2.207	0.204126		2.207	0.121161	1.16472	0.337485	0.399732	0.300051	0.234844	0.204126		4.207	6.16472	6.207	15.3375	8.207	25.3997	10.207	35.3001
2.213	0.122175	2.213	0.255109	2.213	0.28887	2.213	2.10512	2.213	0.270666	2.213	0.319095	2.213	0.386737	2.213	0.322078	2.213	0.198066	2.213	0.122175	2.213	1.17415	2.213	0.323979	2.213	0.360289	2.213	0.279391	2.213	0.219985	2.213	0.21028		2.213	0.122175	1.17415	0.323979	0.360289	0.279391	0.219985	0.21028		4.213	6.17415	6.213	15.324	8.213	25.3603	10.213	35.2794
2.219	0.126118	2.219	0.267348	2.219	0.302683	2.219	2.04183	2.219	0.260883	2.219	0.306086	2.219	0.414468	2.219	0.307627	2.219	0.186977	2.219	0.126118	2.219	1.20762	2.219	0.391726	2.219	0.404953	2.219	0.300844	2.219	0.227308	2.219	0.213638		2.219	0.126118	1.20762	0.391726	0.404953	0.300844	0.227308	0.213638		4.219	6.20762	6.219	15.3917	8.219	25.405	10.219	35.3008
2.225	0.125526	2.225	0.263671	2.225	0.289347	2.225	1.98875	2.225	0.271482	2.225	0.310248	2.225	0.44607	2.225	0.280627	2.225	0.175063	2.225	0.125526	2.225	1.1915	2.225	0.366281	2.225	0.397846	2.225	0.333751	2.225	0.239904	2.225	0.175537		2.225	0.125526	1.1915	0.366281	0.397846	0.333751	0.239904	0.175537		4.225	6.1915	6.225	15.3663	8.225	25.3978	10.225	35.3338
2.231	0.11964	2.231	0.246997	2.231	0.328653	2.231	1.96817	2.231	0.282951	2.231	0.316229	2.231	0.458516	2.231	0.32286	2.231	0.200938	2.231	0.11964	2.231	1.28006	2.231	0.394198	2.231	0.424606	2.231	0.345681	2.231	0.292124	2.231	0.217051		2.231	0.11964	1.28006	0.394198	0.424606	0.345681	0.292124	0.217051		4.231	6.28006	6.231	15.3942	8.231	25.4246	10.231	35.3457
2.237	0.0896736	2.237	0.254969	2.237	0.298837	2.237	2.04824	2.237	0.349634	2.237	0.316615	2.237	0.558666	2.237	0.312742	2.237	0.195886	2.237	0.0896736	2.237	1.35816	2.237	0.403876	2.237	0.415176	2.237	0.376128	2.237	0.251248	2.237	0.259235		2.237	0.0896736	1.35816	0.403876	0.415176	0.376128	0.251248	0.259235		4.237	6.35816	6.237	15.4039	8.237	25.4152	10.237	35.3761
2.243	0.0914761	2.243	0.256906	2.243	0.266971	2.243	2.07367	2.243	0.399787	2.243	0.303081	2.243	0.656924	2.243	0.352656	2.243	0.174292	2.243	0.0914761	2.243	1.41358	2.243	0.449954	2.243	0.435977	2.243	0.420701	2.243	0.301311	2.243	0.248649		2.243	0.0914761	1.41358	0.449954	0.435977	0.420701	0.301311	0.248649		4.243	6.41358	6.243	15.45	8.243	25.436	10.243	35.4207
2.249	0.123865	2.249	0.277145	2.249	0.30959	2.249	2.23657	2.249	0.45275	2.249	0.338279	2.249	0.747719	2.249	0.364619	2.249	0.19788	2.249	0.123865	2.249	1.58299	2.249	0.483163	2.248	0.4746	2.249	0.417182	2.249	0.329059	2.249	0.289867		2.249	0.123865	1.58299	0.483163	0.4746	0.417182	0.329059	0.289867		4.249	6.58299	6.249	15.4832	8.249	25.4746	10.249	35.4172
2.255	0.102713	2.255	0.264288	2.255	0.34738	2.255	2.28359	2.255	0.514401	2.255	0.336157	2.255	0.811897	2.255	0.386169	2.255	0.247955	2.255	0.102713	2.255	1.64783	2.255	0.486274	2.254	0.51582	2.255	0.470458	2.255	0.341122	2.255	0.298599		2.255	0.102713	1.64783	0.486274	0.51582	0.470458	0.341122	0.298599		4.255	6.64783	6.255	15.4863	8.255	25.5158	10.255	35.4705
2.261	0.12454	2.261	0.277566	2.26	0.335812	2.261	2.41621	2.261	0.50518	2.261	0.36066	2.261	0.892613	2.261	0.364423	2.261	0.239578	2.261	0.12454	2.261	1.73688	2.261	0.531288	2.26	0.496303	2.261	0.46649	2.261	0.371532	2.261	0.359566		2.261	0.12454	1.73688	0.531288	0.496303	0.46649	0.371532	0.359566		4.261	6.73688	6.261	15.5313	8.261	25.4963	10.261	35.4665
2.267	0.110487	2.267	0.300668	2.266	0.349289	2.267	2.42696	2.267	0.563766	2.267	0.347733	2.267	0.996912	2.267	0.406405	2.267	0.272501	2.267	0.110487	2.266	1.77442	2.267	0.557264	2.266	0.508276	2.267	0.498392	2.267	0.394727	2.267	0.358894		2.267	0.110487	1.77442	0.557264	0.508276	0.498392	0.394727	0.358894		4.267	6.77442	6.267	15.5573	8.267	25.5083	10.267	35.4984
2.273	0.108374	2.273	0.302577	2.272	0.355886	2.273	2.48218	2.273	0.559381	2.272	0.348505	2.273	0.975585	2.273	0.437906	2.272	0.262475	2.273	0.108374	2.272	1.77478	2.273	0.605336	2.272	0.569559	2.273	0.533044	2.273	0.423113	2.273	0.345862		2.273	0.108374	1.77478	0.605336	0.569559	0.533044	0.423113	0.345862		4.273	6.77478	6.273	15.6053	8.273	25.5696	10.273	35.533
2.278	0.0898426	2.278	0.267966	2.278	0.347351	2.279	2.44148	2.279	0.610489	2.278	0.360247	2.278	1.05463	2.279	0.406461	2.278	0.258459	2.278	0.0898426	2.278	1.85214	2.279	0.588559	2.278	0.580547	2.279	0.566692	2.279	0.409612	2.279	0.336968		2.278	0.0898426	1.85214	0.588559	0.580547	0.566692	0.409612	0.336968		4.278	6.85214	6.278	15.5886	8.278	25.5805	10.278	35.5667
2.284	0.103136	2.284	0.298114	2.284	0.342438	2.284	2.44854	2.285	0.609224	2.284	0.368626	2.284	1.06151	2.285	0.396259	2.284	0.245721	2.284	0.103136	2.284	1.77024	2.284	0.61294	2.284	0.555044	2.284	0.557486	2.284	0.445589	2.285	0.333126		2.284	0.103136	1.77024	0.61294	0.555044	0.557486	0.445589	0.333126		4.284	6.77024	6.284	15.6129	8.284	25.555	10.284	35.5575
2.29	0.119077	2.29	0.309988	2.29	0.328653	2.29	2.37234	2.29	0.595168	2.29	0.402886	2.29	1.10851	2.29	0.428375	2.29	0.264257	2.29	0.119077	2.29	1.80099	2.29	0.601826	2.29	0.572784	2.29	0.55418	2.29	0.438558	2.29	0.322513		2.29	0.119077	1.80099	0.601826	0.572784	0.55418	0.438558	0.322513		4.29	6.80099	6.29	15.6018	8.29	25.5728	10.29	35.5542
2.296	0.087336	2.296	0.298535	2.296	0.365292	2.296	2.34847	2.296	0.593312	2.296	0.36733	2.296	1.09127	2.296	0.4279	2.296	0.249178	2.296	0.087336	2.296	1.80096	2.296	0.63469	2.296	0.571691	2.296	0.621211	2.296	0.408201	2.296	0.339575		2.296	0.087336	1.80096	0.63469	0.571691	0.621211	0.408201	0.339575		4.296	6.80096	6.296	15.6347	8.296	25.5717	10.296	35.6212
2.302	0.126343	2.302	0.33281	2.302	0.377112	2.302	2.25889	2.302	0.616814	2.302	0.392578	2.302	1.10748	2.302	0.443692	2.302	0.283297	2.302	0.126343	2.302	1.71733	2.302	0.656013	2.302	0.558871	2.302	0.596319	2.302	0.475706	2.302	0.33447		2.302	0.126343	1.71733	0.656013	0.558871	0.596319	0.475706	0.33447		4.302	6.71733	6.302	15.656	8.302	25.5589	10.302	35.5963
2.308	0.0821539	2.308	0.286099	2.308	0.336795	2.308	2.16686	2.308	0.604585	2.308	0.380974	2.308	1.11781	2.308	0.441316	2.308	0.259363	2.308	0.0821539	2.308	1.67206	2.308	0.606027	2.308	0.525824	2.308	0.561507	2.308	0.421702	2.308	0.366659		2.308	0.0821539	1.67206	0.606027	0.525824	0.561507	0.421702	0.366659		4.308	6.67206	6.308	15.606	8.308	25.5258	10.308	35.5615
2.314	0.092828	2.314	0.299826	2.314	0.377477	2.314	2.10171	2.314	0.593425	2.314	0.35738	2.314	1.08526	2.314	0.439248	2.314	0.287393	2.314	0.092828	2.314	1.59283	2.314	0.616982	2.314	0.54832	2.314	0.556243	2.314	0.400052	2.314	0.350887		2.314	0.092828	1.59283	0.616982	0.54832	0.556243	0.400052	0.350887		4.314	6.59283	6.314	15.617	8.314	25.5483	10.314	35.5562
2.32	0.0872515	2.32	0.292444	2.32	0.346762	2.32	1.97038	2.32	0.630786	2.32	0.368543	2.32	1.11825	2.32	0.441008	2.32	0.289919	2.32	0.0872515	2.32	1.53656	2.32	0.6018	2.32	0.510599	2.32	0.575818	2.32	0.439917	2.32	0.336001		2.32	0.0872515	1.53656	0.6018	0.510599	0.575818	0.439917	0.336001		4.32	6.53656	6.32	15.6018	8.32	25.5106	10.32	35.5758
2.326	0.0914198	2.326	0.265355	2.326	0.31776	2.326	1.8864	2.326	0.635116	2.326	0.367165	2.326	1.09862	2.326	0.442434	2.326	0.241972	2.326	0.0914198	2.326	1.48447	2.326	0.581646	2.326	0.501005	2.326	0.525691	2.326	0.473283	2.326	0.349893		2.326	0.0914198	1.48447	0.581646	0.501005	0.525691	0.473283	0.349893		4.326	6.48447	6.326	15.5816	8.326	25.501	10.326	35.5257
2.332	0.0760987	2.332	0.285454	2.332	0.332387	2.332	1.76509	2.332	0.625557	2.332	0.370307	2.332	1.10461	2.332	0.407719	2.332	0.275186	2.332	0.0760987	2.332	1.41734	2.332	0.601162	2.332	0.520713	2.332	0.562909	2.332	0.421702	2.332	0.320014		2.332	0.0760987	1.41734	0.601162	0.520713	0.562909	0.421702	0.320014		4.332	6.41734	6.332	15.6012	8.332	25.5207	10.332	35.5629
2.338	0.108262	2.338	0.268808	2.338	0.360014	2.338	1.64573	2.338	0.617714	2.338	0.339409	2.338	1.05747	2.338	0.39352	2.338	0.237318	2.338	0.108262	2.338	1.42584	2.338	0.586405	2.338	0.496194	2.338	0.5254	2.338	0.404659	2.338	0.351854		2.338	0.108262	1.42584	0.586405	0.496194	0.5254	0.404659	0.351854		4.338	6.42584	6.338	15.5864	8.338	25.4962	10.338	35.5254
2.344	0.108459	2.344	0.316725	2.344	0.342298	2.344	1.56264	2.344	0.623589	2.344	0.403658	2.344	1.15754	2.344	0.371355	2.344	0.256332	2.344	0.108459	2.344	1.36132	2.344	0.585581	2.343	0.463175	2.344	0.524368	2.344	0.42346	2.344	0.373833		2.344	0.108459	1.36132	0.585581	0.463175	0.524368	0.42346	0.373833		4.344	6.36132	6.344	15.5856	8.344	25.4632	10.344	35.5244
2.35	0.077873	2.35	0.289131	2.35	0.340782	2.35	1.51816	2.35	0.658983	2.35	0.329018	2.35	1.12187	2.35	0.397545	2.35	0.26431	2.35	0.077873	2.35	1.30041	2.35	0.567554	2.349	0.485206	2.35	0.534341	2.35	0.424258	2.35	0.372893		2.35	0.077873	1.30041	0.567554	0.485206	0.534341	0.424258	0.372893		4.35	6.30041	6.35	15.5676	8.35	25.4852	10.35	35.5343
2.356	0.0952219	2.356	0.285594	2.355	0.329888	2.356	1.51113	2.356	0.653951	2.356	0.332518	2.356	1.13111	2.356	0.423344	2.356	0.255773	2.356	0.0952219	2.355	1.34719	2.356	0.527565	2.355	0.448414	2.356	0.516141	2.356	0.400718	2.356	0.345217		2.356	0.0952219	1.34719	0.527565	0.448414	0.516141	0.400718	0.345217		4.356	6.34719	6.356	15.5276	8.356	25.4484	10.356	35.5161
2.362	0.0879556	2.362	0.286184	2.361	0.334942	2.362	1.45594	2.362	0.67377	2.361	0.309641	2.362	1.13337	2.362	0.388377	2.362	0.236786	2.362	0.0879556	2.361	1.32508	2.362	0.568538	2.361	0.461453	2.362	0.522675	2.362	0.403754	2.362	0.327403		2.362	0.0879556	1.32508	0.568538	0.461453	0.522675	0.403754	0.327403		4.362	6.32508	6.362	15.5685	8.362	25.4615	10.362	35.5227
2.367	0.0827453	2.368	0.285847	2.367	0.36313	2.368	1.40843	2.368	0.622999	2.367	0.317883	2.368	1.13471	2.368	0.411912	2.367	0.209475	2.367	0.0827453	2.367	1.33927	2.368	0.59938	2.367	0.458528	2.368	0.535266	2.368	0.413127	2.368	0.376789		2.367	0.0827453	1.33927	0.59938	0.458528	0.535266	0.413127	0.376789		4.367	6.33927	6.367	15.5994	8.367	25.4585	10.367	35.5353
2.373	0.117556	2.373	0.272148	2.373	0.308944	2.374	1.40903	2.374	0.657887	2.373	0.287536	2.373	1.1324	2.374	0.403331	2.373	0.268272	2.373	0.117556	2.373	1.31922	2.373	0.561625	2.373	0.444752	2.374	0.547699	2.374	0.422767	2.374	0.346534		2.373	0.117556	1.31922	0.561625	0.444752	0.547699	0.422767	0.346534		4.373	6.31922	6.373	15.5616	8.373	25.4448	10.373	35.5477
2.379	0.0600171	2.379	0.248372	2.379	0.315261	2.379	1.33026	2.38	0.640373	2.379	0.313197	2.379	1.09857	2.379	0.39447	2.379	0.236227	2.379	0.0600171	2.379	1.3575	2.379	0.537695	2.379	0.45205	2.379	0.513179	2.379	0.427667	2.379	0.371926		2.379	0.0600171	1.3575	0.537695	0.45205	0.513179	0.427667	0.371926		4.379	6.3575	6.379	15.5377	8.379	25.452	10.379	35.5132
2.385	0.0948839	2.385	0.281299	2.385	0.307765	2.385	1.37573	2.385	0.616449	2.385	0.296246	2.385	1.11527	2.385	0.399501	2.385	0.242158	2.385	0.0948839	2.385	1.31141	2.385	0.537243	2.385	0.487393	2.385	0.526775	2.385	0.403647	2.385	0.377729		2.385	0.0948839	1.31141	0.537243	0.487393	0.526775	0.403647	0.377729		4.385	6.31141	6.385	15.5372	8.385	25.4874	10.385	35.5268
2.391	0.069621	2.391	0.243067	2.391	0.307063	2.391	1.31211	2.391	0.633485	2.391	0.305424	2.391	1.0815	2.391	0.36255	2.391	0.237637	2.391	0.069621	2.391	1.27164	2.391	0.534239	2.391	0.447512	2.391	0.521141	2.391	0.437919	2.391	0.348469		2.391	0.069621	1.27164	0.534239	0.447512	0.521141	0.437919	0.348469		4.391	6.27164	6.391	15.5342	8.391	25.4475	10.391	35.5211
2.397	0.0856744	2.397	0.246379	2.397	0.310797	2.397	1.37645	2.397	0.641413	2.397	0.304487	2.397	1.05232	2.397	0.385526	2.397	0.206044	2.397	0.0856744	2.397	1.26556	2.397	0.537669	2.397	0.459813	2.397	0.510666	2.397	0.386791	2.397	0.352284		2.397	0.0856744	1.26556	0.537669	0.459813	0.510666	0.386791	0.352284		4.397	6.26556	6.397	15.5377	8.397	25.4598	10.397	35.5107
2.403	0.0969399	2.403	0.245284	2.403	0.311948	2.403	1.30145	2.403	0.599863	2.403	0.302392	2.403	1.01746	2.403	0.376218	2.403	0.221867	2.403	0.0969399	2.403	1.20536	2.403	0.544156	2.403	0.444232	2.403	0.453766	2.403	0.398108	2.403	0.317434		2.403	0.0969399	1.20536	0.544156	0.444232	0.453766	0.398108	0.317434		4.403	6.20536	6.403	15.5442	8.403	25.4442	10.403	35.4538
2.409	0.0646078	2.409	0.248877	2.409	0.269217	2.409	1.28212	2.409	0.586706	2.409	0.330038	2.409	1.03208	2.409	0.382144	2.409	0.239099	2.409	0.0646078	2.409	1.09681	2.409	0.496723	2.409	0.433627	2.409	0.486409	2.409	0.39478	2.409	0.323722		2.409	0.0646078	1.09681	0.496723	0.433627	0.486409	0.39478	0.323722		4.409	6.09681	6.409	15.4967	8.409	25.4336	10.409	35.4864
2.415	0.0811118	2.415	0.270464	2.415	0.268908	2.415	1.19703	2.415	0.559296	2.415	0.320281	2.415	0.994072	2.415	0.401877	2.415	0.215644	2.415	0.0811118	2.415	1.08007	2.415	0.453969	2.415	0.400416	2.415	0.453343	2.415	0.371106	2.415	0.270574		2.415	0.0811118	1.08007	0.453969	0.400416	0.453343	0.371106	0.270574		4.415	6.08007	6.415	15.454	8.415	25.4004	10.415	35.4533
2.421	0.0717333	2.421	0.224399	2.421	0.264641	2.421	1.14681	2.421	0.504562	2.421	0.312342	2.421	0.950025	2.421	0.390166	2.421	0.210113	2.421	0.0717333	2.421	0.978668	2.421	0.457558	2.421	0.404625	2.421	0.430197	2.421	0.329165	2.421	0.278474		2.421	0.0717333	0.978668	0.457558	0.404625	0.430197	0.329165	0.278474		4.421	5.97867	6.421	15.4576	8.421	25.4046	10.421	35.4302
2.427	0.0935321	2.427	0.249467	2.427	0.247458	2.427	1.06809	2.427	0.487244	2.427	0.302447	2.427	0.825568	2.427	0.371103	2.427	0.177669	2.427	0.0935321	2.427	0.918714	2.427	0.438468	2.427	0.36357	2.427	0.39282	2.427	0.32778	2.427	0.261331		2.427	0.0935321	0.918714	0.438468	0.36357	0.39282	0.32778	0.261331		4.427	5.91871	6.427	15.4385	8.427	25.3636	10.427	35.3928
2.433	0.082182	2.433	0.243937	2.433	0.228872	2.433	1.06812	2.433	0.453706	2.433	0.305176	2.433	0.849735	2.433	0.394359	2.433	0.203411	2.433	0.082182	2.433	0.891955	2.433	0.370801	2.432	0.376581	2.433	0.382133	2.433	0.253884	2.433	0.255447		2.433	0.082182	0.891955	0.370801	0.376581	0.382133	0.253884	0.255447		4.433	5.89196	6.433	15.3708	8.433	25.3766	10.433	35.3821
2.439	0.0704096	2.439	0.217662	2.439	0.227244	2.439	0.97677	2.439	0.445413	2.439	0.311323	2.439	0.793075	2.439	0.358917	2.439	0.184557	2.439	0.0704096	2.439	0.83027	2.439	0.381064	2.438	0.362012	2.439	0.350892	2.439	0.281499	2.439	0.237767		2.439	0.0704096	0.83027	0.381064	0.362012	0.350892	0.281499	0.237767		4.439	5.83027	6.439	15.3811	8.439	25.362	10.439	35.3509
2.445	0.077197	2.445	0.23414	2.444	0.228423	2.445	1.01127	2.445	0.446228	2.445	0.291091	2.445	0.740619	2.445	0.355367	2.445	0.167404	2.445	0.077197	2.445	0.802548	2.445	0.35958	2.444	0.308984	2.445	0.305526	2.445	0.263817	2.445	0.22753		2.445	0.077197	0.802548	0.35958	0.308984	0.305526	0.263817	0.22753		4.445	5.80255	6.445	15.3596	8.445	25.309	10.445	35.3055
2.451	0.0622702	2.451	0.226701	2.45	0.244707	2.451	0.925749	2.451	0.518646	2.45	0.299939	2.451	0.724609	2.451	0.333649	2.451	0.151236	2.451	0.0622702	2.45	0.791025	2.451	0.297204	2.45	0.277577	2.451	0.302934	2.451	0.228586	2.451	0.237283		2.451	0.0622702	0.791025	0.297204	0.277577	0.302934	0.228586	0.237283		4.451	5.79103	6.451	15.2972	8.451	25.2776	10.451	35.3029
2.457	0.0853364	2.457	0.231389	2.456	0.220955	2.457	0.936554	2.457	0.579116	2.456	0.322293	2.457	0.691922	2.457	0.365122	2.456	0.172005	2.457	0.0853364	2.456	0.739982	2.457	0.293375	2.456	0.299007	2.457	0.262277	2.457	0.228293	2.457	0.206545		2.457	0.0853364	0.739982	0.293375	0.299007	0.262277	0.228293	0.206545		4.457	5.73998	6.457	15.2934	8.457	25.299	10.457	35.2623
2.462	0.0837311	2.462	0.232428	2.462	0.228592	2.463	0.897995	2.463	0.679702	2.462	0.359558	2.462	0.736832	2.463	0.361656	2.462	0.17618	2.462	0.0837311	2.462	0.798533	2.463	0.290956	2.462	0.311307	2.463	0.25315	2.463	0.203581	2.463	0.199371		2.462	0.0837311	0.798533	0.290956	0.311307	0.25315	0.203581	0.199371		4.462	5.79853	6.462	15.291	8.462	25.3113	10.462	35.2532
2.468	0.0698181	2.468	0.241579	2.468	0.196726	2.468	0.926149	2.469	0.742983	2.468	0.411927	2.468	0.73583	2.468	0.354696	2.468	0.188759	2.468	0.0698181	2.468	0.802411	2.468	0.273142	2.468	0.268119	2.468	0.262462	2.468	0.211996	2.469	0.187226		2.468	0.0698181	0.802411	0.273142	0.268119	0.262462	0.211996	0.187226		4.468	5.80241	6.468	15.2731	8.468	25.2681	10.468	35.2625
2.474	0.054666	2.474	0.213199	2.474	0.237548	2.474	0.882674	2.474	0.82136	2.474	0.415841	2.474	0.73945	2.474	0.352404	2.474	0.225165	2.474	0.054666	2.474	0.826227	2.474	0.311881	2.474	0.286652	2.474	0.274154	2.474	0.206883	2.474	0.197705		2.474	0.054666	0.826227	0.311881	0.286652	0.274154	0.206883	0.197705		4.474	5.82623	6.474	15.3119	8.474	25.2867	10.474	35.2742
2.48	0.0673115	2.48	0.219459	2.48	0.233589	2.48	0.892478	2.48	0.841573	2.48	0.459528	2.48	0.722159	2.48	0.341755	2.48	0.225457	2.48	0.0673115	2.48	0.88882	2.48	0.29739	2.48	0.28851	2.48	0.250717	2.48	0.195619	2.48	0.187091		2.48	0.0673115	0.88882	0.29739	0.28851	0.250717	0.195619	0.187091		4.48	5.88882	6.48	15.2974	8.48	25.2885	10.48	35.2507
2.486	0.0961513	2.486	0.246407	2.486	0.247037	2.486	0.867068	2.486	0.928665	2.486	0.46675	2.486	0.727422	2.486	0.358246	2.486	0.25596	2.486	0.0961513	2.486	0.893743	2.486	0.301379	2.486	0.312428	2.486	0.230428	2.486	0.196711	2.486	0.186876		2.486	0.0961513	0.893743	0.301379	0.312428	0.230428	0.196711	0.186876		4.486	5.89374	6.486	15.3014	8.486	25.3124	10.486	35.2304
2.492	0.0540464	2.492	0.215136	2.492	0.22716	2.492	0.874099	2.492	0.937352	2.492	0.455614	2.492	0.684766	2.492	0.361544	2.492	0.255162	2.492	0.0540464	2.492	0.906036	2.492	0.284787	2.492	0.339844	2.492	0.264366	2.492	0.197243	2.492	0.195904		2.492	0.0540464	0.906036	0.284787	0.339844	0.264366	0.197243	0.195904		4.492	5.90604	6.492	15.2848	8.492	25.3398	10.492	35.2644
2.498	0.0893638	2.498	0.223726	2.498	0.278707	2.498	0.855692	2.498	0.915649	2.498	0.493789	2.498	0.723774	2.498	0.386029	2.498	0.285584	2.498	0.0893638	2.498	0.940028	2.498	0.278114	2.498	0.304883	2.498	0.215958	2.498	0.18747	2.498	0.203401		2.498	0.0893638	0.940028	0.278114	0.304883	0.215958	0.18747	0.203401		4.498	5.94003	6.498	15.2781	8.498	25.3049	10.498	35.216
2.504	0.0812526	2.504	0.221396	2.504	0.255123	2.504	0.881788	2.504	0.973252	2.504	0.48133	2.504	0.724804	2.504	0.34933	2.504	0.304625	2.504	0.0812526	2.504	0.876142	2.504	0.282953	2.504	0.354959	2.504	0.23757	2.504	0.178896	2.504	0.192734		2.504	0.0812526	0.876142	0.282953	0.354959	0.23757	0.178896	0.192734		4.504	5.87614	6.504	15.283	8.504	25.355	10.504	35.2376
2.51	0.0837874	2.51	0.235881	2.51	0.277247	2.51	0.870812	2.51	0.933641	2.51	0.501727	2.51	0.757408	2.51	0.363836	2.51	0.278271	2.51	0.0837874	2.51	0.88035	2.51	0.282714	2.51	0.275991	2.51	0.229396	2.51	0.198362	2.51	0.181476		2.51	0.0837874	0.88035	0.282714	0.275991	0.229396	0.198362	0.181476		4.51	5.88035	6.51	15.2827	8.51	25.276	10.51	35.2294
2.516	0.066354	2.516	0.221845	2.516	0.269694	2.516	0.894022	2.516	0.925179	2.516	0.50509	2.516	0.75674	2.516	0.357603	2.516	0.260799	2.516	0.066354	2.516	0.897071	2.516	0.243044	2.516	0.30707	2.516	0.232491	2.516	0.189867	2.516	0.195528		2.516	0.066354	0.897071	0.243044	0.30707	0.232491	0.189867	0.195528		4.516	5.89707	6.516	15.243	8.516	25.3071	10.516	35.2325
2.522	0.07393	2.522	0.235038	2.522	0.295496	2.522	0.92472	2.522	0.912641	2.522	0.484059	2.522	0.759886	2.522	0.355982	2.522	0.285877	2.522	0.07393	2.522	0.904194	2.522	0.282581	2.522	0.341183	2.522	0.228973	2.522	0.202063	2.522	0.177203		2.522	0.07393	0.904194	0.282581	0.341183	0.228973	0.202063	0.177203		4.522	5.90419	6.522	15.2826	8.522	25.3412	10.522	35.229
2.528	0.0558489	2.528	0.212862	2.528	0.279549	2.528	0.930208	2.528	0.962232	2.528	0.503215	2.528	0.760387	2.528	0.395532	2.528	0.260799	2.528	0.0558489	2.528	0.927185	2.528	0.298188	2.527	0.311444	2.528	0.235427	2.528	0.158711	2.528	0.202219		2.528	0.0558489	0.927185	0.298188	0.311444	0.235427	0.158711	0.202219		4.528	5.92718	6.528	15.2982	8.528	25.3114	10.528	35.2354
2.534	0.0747186	2.534	0.217382	2.534	0.289909	2.534	0.983573	2.534	1.01354	2.534	0.489489	2.534	0.769381	2.534	0.364591	2.534	0.283138	2.534	0.0747186	2.534	0.911344	2.534	0.272477	2.533	0.336837	2.534	0.218418	2.534	0.178044	2.534	0.175672		2.534	0.0747186	0.911344	0.272477	0.336837	0.218418	0.178044	0.175672		4.534	5.91134	6.534	15.2725	8.534	25.3368	10.534	35.2184
2.54	0.0604677	2.54	0.247081	2.539	0.305884	2.54	1.03611	2.54	1.03575	2.54	0.535795	2.54	0.818078	2.54	0.373172	2.54	0.271782	2.54	0.0604677	2.539	0.950396	2.54	0.243762	2.539	0.32727	2.54	0.267858	2.54	0.185127	2.54	0.168632		2.54	0.0604677	0.950396	0.243762	0.32727	0.267858	0.185127	0.168632		4.54	5.9504	6.54	15.2438	8.54	25.3273	10.54	35.2679
2.546	0.0899834	2.546	0.249972	2.545	0.300409	2.546	1.16033	2.546	1.13841	2.545	0.508011	2.546	0.9559	2.546	0.426642	2.546	0.258832	2.546	0.0899834	2.545	1.17893	2.546	0.298853	2.545	0.353538	2.546	0.245611	2.546	0.171466	2.546	0.200015		2.546	0.0899834	1.17893	0.298853	0.353538	0.245611	0.171466	0.200015		4.546	6.17893	6.546	15.2989	8.546	25.3535	10.546	35.2456
2.551	0.04985	2.551	0.370116	2.551	0.322476	2.552	1.5099	2.552	1.49662	2.551	0.609305	2.552	1.41066	2.552	0.461413	2.551	0.319172	2.551	0.04985	2.551	1.94317	2.552	0.407306	2.551	0.440378	2.552	0.339518	2.552	0.189947	2.552	0.186312		2.551	0.04985	1.94317	0.407306	0.440378	0.339518	0.189947	0.186312		4.551	6.94317	6.551	15.4073	8.551	25.4404	10.551	35.3395
2.557	0.0686071	2.557	0.50525	2.557	0.402717	2.558	2.05998	2.558	2.2353	2.557	0.697892	2.557	2.17583	2.558	0.612906	2.557	0.314092	2.557	0.0686071	2.557	4.12423	2.557	0.568405	2.557	0.797196	2.558	0.573755	2.558	0.234471	2.558	0.233817		2.557	0.0686071	4.12423	0.568405	0.797196	0.573755	0.234471	0.233817		4.557	9.12423	6.557	15.5684	8.557	25.7972	10.557	35.5738
2.563	0.0815624	2.563	0.691529	2.563	0.551265	2.563	2.75624	2.564	3.48051	2.563	0.871731	2.563	3.48784	2.563	0.89057	2.563	0.461791	2.563	0.0815624	2.563	7.99017	2.563	1.09073	2.563	1.4701	2.563	0.909463	2.563	0.326582	2.563	0.331111		2.563	0.0815624	7.99017	1.09073	1.4701	0.909463	0.326582	0.331111		4.563	12.9902	6.563	16.0907	8.563	26.4701	10.563	35.9095
2.569	0.0671707	2.569	0.904475	2.569	0.72028	2.569	3.723	2.569	5.09743	2.569	1.08154	2.569	5.09571	2.569	1.23512	2.569	0.60191	2.569	0.0671707	2.569	13.2536	2.569	1.85382	2.569	2.5741	2.569	1.52843	2.569	0.471339	2.569	0.517396		2.569	0.0671707	13.2536	1.85382	2.5741	1.52843	0.471339	0.517396		4.569	18.2536	6.569	16.8538	8.569	27.5741	10.569	36.5284
2.575	0.0685226	2.575	1.15405	2.575	1.00648	2.575	4.54071	2.575	6.73773	2.575	1.31483	2.575	6.84438	2.575	1.6678	2.575	0.877841	2.575	0.0685226	2.575	18.7464	2.575	2.84806	2.575	4.03983	2.575	2.32343	2.575	0.828811	2.575	0.745006		2.575	0.0685226	18.7464	2.84806	4.03983	2.32343	0.828811	0.745006		4.575	23.7464	6.575	17.8481	8.575	29.0398	10.575	37.3234
2.581	0.0591722	2.581	1.43092	2.581	1.23025	2.581	5.50567	2.581	8.00644	2.581	1.55791	2.581	8.09474	2.581	2.15546	2.581	1.21116	2.581	0.0591722	2.581	23.0879	2.581	3.9686	2.581	5.5713	2.581	3.20692	2.581	1.16642	2.581	1.1657		2.581	0.0591722	23.0879	3.9686	5.5713	3.20692	1.16642	1.1657		4.581	28.0879	6.581	18.9686	8.581	30.5713	10.581	38.2069
2.587	0.06258	2.587	1.58031	2.587	1.39087	2.587	5.94651	2.587	8.81037	2.587	1.87017	2.587	9.05532	2.587	2.52201	2.587	1.56849	2.587	0.06258	2.587	25.7576	2.587	4.84341	2.587	6.74499	2.587	3.92804	2.587	1.5367	2.587	1.54985		2.587	0.06258	25.7576	4.84341	6.74499	3.92804	1.5367	1.54985		4.587	30.7576	6.587	19.8434	8.587	31.745	10.587	38.928
2.593	0.0535958	2.593	1.7205	2.593	1.45353	2.593	6.24329	2.593	9.30774	2.593	1.98103	2.593	9.54023	2.593	2.74785	2.593	1.89051	2.593	0.0535958	2.593	27.5669	2.593	5.4309	2.593	7.41421	2.593	4.41736	2.593	1.79889	2.593	1.86997		2.593	0.0535958	27.5669	5.4309	7.41421	4.41736	1.79889	1.86997		4.593	32.5669	6.593	20.4309	8.593	32.4142	10.593	39.4174
2.599	0.0800134	2.599	1.80729	2.599	1.5687	2.599	6.54727	2.599	9.51282	2.599	2.11223	2.599	9.71069	2.599	2.94292	2.599	2.03858	2.599	0.0800134	2.599	28.2586	2.599	5.69796	2.599	7.85071	2.599	4.63374	2.599	1.99683	2.599	2.08802		2.599	0.0800134	28.2586	5.69796	7.85071	4.63374	1.99683	2.08802		4.599	33.2586	6.599	20.698	8.599	32.8507	10.599	39.6337
2.605	0.0763521	2.605	1.84255	2.605	1.59287	2.605	6.69888	2.605	9.66718	2.605	2.19941	2.605	9.9368	2.605	2.9662	2.605	2.12538	2.605	0.0763521	2.605	28.2513	2.605	5.85507	2.605	8.05968	2.605	4.79063	2.605	2.15189	2.605	2.24802		2.605	0.0763521	28.2513	5.85507	8.05968	4.79063	2.15189	2.24802		4.605	33.2513	6.605	20.8551	8.605	33.0597	10.605	39.7906
2.611	0.0792248	2.611	1.8439	2.611	1.59809	2.611	6.7667	2.611	9.7861	2.611	2.19803	2.611	10.1171	2.611	2.99672	2.611	2.1991	2.611	0.0792248	2.611	28.4604	2.611	5.95924	2.611	8.12941	2.611	4.92461	2.611	2.24562	2.611	2.29432		2.611	0.0792248	28.4604	5.95924	8.12941	4.92461	2.24562	2.29432		4.611	33.4604	6.611	20.9592	8.611	33.1294	10.611	39.9246
2.617	0.0602988	2.617	1.81737	2.617	1.61258	2.617	6.85665	2.617	9.61756	2.617	2.13375	2.617	10.2435	2.617	3.02512	2.617	2.27119	2.617	0.0602988	2.617	28.3532	2.617	5.92749	2.616	8.35923	2.617	5.02322	2.617	2.27241	2.617	2.24956		2.617	0.0602988	28.3532	5.92749	8.35923	5.02322	2.27241	2.24956		4.617	33.3532	6.617	20.9275	8.617	33.3592	10.617	40.0232
2.623	0.0558489	2.623	1.86203	2.623	1.60084	2.623	6.89687	2.623	9.73038	2.623	2.20908	2.623	10.285	2.623	2.99655	2.623	2.24088	2.623	0.0558489	2.623	28.4108	2.623	6.0021	2.622	8.3659	2.623	4.98156	2.623	2.34668	2.623	2.29792		2.623	0.0558489	28.4108	6.0021	8.3659	4.98156	2.34668	2.29792		4.623	33.4108	6.623	21.0021	8.623	33.3659	10.623	39.9816
2.629	0.0741272	2.629	1.79113	2.628	1.64063	2.629	6.93063	2.629	9.6782	2.629	2.14974	2.629	10.0931	2.629	3.09452	2.629	2.3214	2.629	0.0741272	2.629	28.4003	2.629	5.99989	2.628	8.44036	2.629	4.95884	2.629	2.3281	2.629	2.29126		2.629	0.0741272	28.4003	5.99989	8.44036	4.95884	2.3281	2.29126		4.629	33.4003	6.629	20.9999	8.629	33.4404	10.629	39.9588
2.635	0.0748031	2.635	1.86203	2.634	1.58338	2.635	6.95429	2.635	9.77044	2.634	2.13987	2.635	10.0404	2.635	3.08127	2.635	2.25143	2.635	0.0748031	2.634	28.3857	2.635	5.95988	2.634	8.41835	2.635	4.97738	2.635	2.30666	2.635	2.3709		2.635	0.0748031	28.3857	5.95988	8.41835	4.97738	2.30666	2.3709		4.635	33.3857	6.635	20.9599	8.635	33.4184	10.635	39.9774
2.64	0.0640727	2.641	1.87525	2.64	1.60584	2.641	6.84311	2.641	9.46314	2.64	2.14803	2.641	10.0674	2.641	3.04743	2.64	2.29999	2.64	0.0640727	2.64	28.4619	2.641	5.99186	2.64	8.35838	2.641	4.9386	2.641	2.28394	2.641	2.42383		2.64	0.0640727	28.4619	5.99186	8.35838	4.9386	2.28394	2.42383		4.64	33.4619	6.64	20.9919	8.64	33.3584	10.64	39.9386
2.646	0.0810555	2.646	1.82868	2.646	1.58018	2.647	6.85888	2.647	9.46514	2.646	2.13364	2.646	9.94415	2.647	3.04745	2.646	2.24617	2.646	0.0810555	2.646	28.4878	2.647	5.92986	2.646	8.44992	2.647	5.00979	2.647	2.31172	2.647	2.38049		2.646	0.0810555	28.4878	5.92986	8.44992	5.00979	2.31172	2.38049		4.646	33.4878	6.646	20.9299	8.646	33.4499	10.646	40.0098
2.652	0.0856462	2.652	1.83506	2.652	1.59725	2.652	6.87635	2.653	9.20777	2.652	2.05514	2.652	9.95932	2.652	3.03761	2.652	2.25571	2.652	0.0856462	2.652	27.8375	2.652	5.98982	2.652	8.38637	2.652	4.99545	2.652	2.32786	2.653	2.39602		2.652	0.0856462	27.8375	5.98982	8.38637	4.99545	2.32786	2.39602		4.652	32.8375	6.652	20.9898	8.652	33.3864	10.652	39.9954
2.658	0.0569191	2.658	1.83924	2.658	1.55008	2.658	6.83719	2.658	9.22711	2.658	2.07642	2.658	9.87621	2.658	3.00108	2.658	2.26965	2.658	0.0569191	2.658	27.9367	2.658	6.05812	2.658	8.41644	2.658	4.95995	2.658	2.3592	2.658	2.37098		2.658	0.0569191	27.9367	6.05812	8.41644	4.95995	2.3592	2.37098		4.658	32.9367	6.658	21.0581	8.658	33.4164	10.658	39.9599
2.664	0.0747186	2.664	1.83598	2.664	1.58276	2.664	6.66252	2.664	9.29604	2.664	2.02879	2.664	10.0359	2.664	3.0967	2.664	2.23378	2.664	0.0747186	2.664	28.1987	2.664	5.98397	2.664	8.24732	2.664	5.06018	2.664	2.30219	2.664	2.38006		2.664	0.0747186	28.1987	5.98397	8.24732	5.06018	2.30219	2.38006		4.664	33.1987	6.664	20.984	8.664	33.2473	10.664	40.0602
2.67	0.0643825	2.67	1.82391	2.67	1.53004	2.67	6.79612	2.67	9.37706	2.67	2.03579	2.67	9.9814	2.67	3.00815	2.67	2.20617	2.67	0.0643825	2.67	28.0722	2.67	6.14586	2.67	8.3193	2.67	4.97183	2.67	2.38719	2.67	2.37409		2.67	0.0643825	28.0722	6.14586	8.3193	4.97183	2.38719	2.37409		4.67	33.0722	6.67	21.1459	8.67	33.3193	10.67	39.9718
2.676	0.0628053	2.676	1.87635	2.676	1.53501	2.676	6.86217	2.676	9.34718	2.676	1.97764	2.676	9.89439	2.676	2.99552	2.676	2.17203	2.676	0.0628053	2.676	28.4278	2.676	6.04905	2.676	8.45856	2.676	4.9731	2.676	2.27907	2.676	2.30491		2.676	0.0628053	28.4278	6.04905	8.45856	4.9731	2.27907	2.30491		4.676	33.4278	6.676	21.0491	8.676	33.4586	10.676	39.9731
2.682	0.0750284	2.682	1.81833	2.682	1.54977	2.682	6.85282	2.682	9.37886	2.682	2.05806	2.682	10.0694	2.682	2.99943	2.682	2.18567	2.682	0.0750284	2.682	28.4085	2.682	5.99888	2.682	8.41174	2.682	4.96222	2.682	2.32599	2.682	2.31117		2.682	0.0750284	28.4085	5.99888	8.41174	4.96222	2.32599	2.31117		4.682	33.4085	6.682	20.9989	8.682	33.4117	10.682	39.9622
2.688	0.0662976	2.688	1.89193	2.688	1.5582	2.688	6.76688	2.688	9.38221	2.688	1.97513	2.688	10.0346	2.688	3.03728	2.688	2.20048	2.688	0.0662976	2.688	28.3379	2.688	5.83877	2.688	8.35048	2.688	4.9782	2.688	2.34074	2.688	2.38202		2.688	0.0662976	28.3379	5.83877	8.35048	4.9782	2.34074	2.38202		4.688	33.3379	6.688	20.8388	8.688	33.3505	10.688	39.9782
2.694	0.0711418	2.694	1.80412	2.694	1.58181	2.694	6.71477	2.694	9.24772	2.694	1.98522	2.694	9.79725	2.694	3.05106	2.694	2.16487	2.694	0.0711418	2.694	27.9319	2.694	5.94108	2.694	8.39277	2.694	5.01042	2.694	2.30884	2.694	2.37727		2.694	0.0711418	27.9319	5.94108	8.39277	5.01042	2.30884	2.37727		4.694	32.9319	6.694	20.9411	8.694	33.3928	10.694	40.0104
2.7	0.0517933	2.7	1.80398	2.7	1.57569	2.7	6.66029	2.7	8.83264	2.7	1.95299	2.7	9.64848	2.7	3.02037	2.7	2.19857	2.7	0.0517933	2.7	27.1843	2.7	5.86932	2.7	8.40646	2.7	4.92556	2.7	2.35353	2.7	2.39548		2.7	0.0517933	27.1843	5.86932	8.40646	4.92556	2.35353	2.39548		4.7	32.1843	6.7	20.8693	8.7	33.4065	10.7	39.9256
2.706	0.098686	2.706	1.73201	2.706	1.51869	2.706	6.38138	2.706	8.51128	2.706	1.96322	2.706	9.37665	2.706	2.93599	2.706	2.12602	2.706	0.098686	2.706	26.4369	2.706	5.75714	2.706	8.21534	2.706	4.82978	2.706	2.32439	2.706	2.32503		2.706	0.098686	26.4369	5.75714	8.21534	4.82978	2.32439	2.32503		4.706	31.4369	6.706	20.7571	8.706	33.2153	10.706	39.8298
2.712	0.0768591	2.712	1.65801	2.712	1.45901	2.712	6.09057	2.712	8.23792	2.712	1.83613	2.712	8.752	2.712	2.7448	2.712	2.08206	2.712	0.0768591	2.712	24.8043	2.712	5.55805	2.711	7.83357	2.712	4.61657	2.712	2.2473	2.712	2.23776		2.712	0.0768591	24.8043	5.55805	7.83357	4.61657	2.2473	2.23776		4.712	29.8043	6.712	20.558	8.712	32.8336	10.712	39.6166
2.718	0.0767183	2.718	1.56847	2.718	1.39817	2.718	5.79016	2.718	7.82973	2.718	1.86047	2.718	8.35519	2.718	2.63096	2.718	2.06972	2.718	0.0767183	2.718	23.1068	2.718	5.17595	2.717	7.3658	2.718	4.50229	2.718	2.08958	2.718	2.17824		2.718	0.0767183	23.1068	5.17595	7.3658	4.50229	2.08958	2.17824		4.718	28.1068	6.718	20.1759	8.718	32.3658	10.718	39.5023
2.724	0.0761268	2.724	1.45141	2.723	1.27446	2.724	5.32957	2.724	7.11399	2.724	1.75545	2.724	7.44027	2.724	2.41275	2.724	1.97111	2.724	0.0761268	2.723	21.0709	2.724	4.74596	2.723	6.7061	2.724	4.15146	2.724	1.94157	2.724	2.01098		2.724	0.0761268	21.0709	4.74596	6.7061	4.15146	1.94157	2.01098		4.724	26.0709	6.724	19.746	8.724	31.7061	10.724	39.1515
2.73	0.0779011	2.73	1.34376	2.729	1.18358	2.73	4.91343	2.73	6.4868	2.729	1.74206	2.73	6.44907	2.73	2.21189	2.73	1.79743	2.73	0.0779011	2.729	18.1842	2.73	4.1411	2.729	5.93293	2.73	3.68473	2.73	1.80291	2.73	1.91165		2.73	0.0779011	18.1842	4.1411	5.93293	3.68473	1.80291	1.91165		4.73	23.1842	6.73	19.1411	8.73	30.9329	10.73	38.6847
2.735	0.0660723	2.735	1.34283	2.735	1.11334	2.736	4.47886	2.736	5.99663	2.735	1.68302	2.736	5.59326	2.736	1.98949	2.735	1.70215	2.735	0.0660723	2.735	15.6211	2.736	3.6544	2.735	5.18012	2.736	3.23845	2.736	1.61523	2.736	1.67479		2.735	0.0660723	15.6211	3.6544	5.18012	3.23845	1.61523	1.67479		4.735	20.6211	6.735	18.6544	8.735	30.1801	10.735	38.2384
2.741	0.0608902	2.741	1.34418	2.741	0.986661	2.742	3.93478	2.742	5.41934	2.741	1.70479	2.741	4.76683	2.742	1.84297	2.741	1.54945	2.741	0.0608902	2.741	12.6289	2.741	3.1257	2.741	4.34717	2.742	2.68887	2.742	1.38907	2.742	1.51739		2.741	0.0608902	12.6289	3.1257	4.34717	2.68887	1.38907	1.51739		4.741	17.6289	6.741	18.1257	8.741	29.3472	10.741	37.6889
2.747	0.0736202	2.747	1.34213	2.747	0.925653	2.747	3.58895	2.748	4.95192	2.747	1.72271	2.747	3.99394	2.747	1.73619	2.747	1.42835	2.747	0.0736202	2.747	10.4121	2.747	2.58133	2.747	3.48339	2.747	2.31343	2.747	1.28471	2.747	1.3055		2.747	0.0736202	10.4121	2.58133	3.48339	2.31343	1.28471	1.3055		4.747	15.4121	6.747	17.5813	8.747	28.4834	10.747	37.3134
2.753	0.0308676	2.753	1.34991	2.753	0.903249	2.753	3.20308	2.753	4.57414	2.753	1.75711	2.753	3.42831	2.753	1.62221	2.753	1.31889	2.753	0.0308676	2.753	8.53979	2.753	2.15567	2.753	2.84607	2.753	1.94794	2.753	1.13968	2.753	1.18072		2.753	0.0308676	8.53979	2.15567	2.84607	1.94794	1.13968	1.18072		4.753	13.5398	6.753	17.1557	8.753	27.8461	10.753	36.9479
2.759	0.0689732	2.759	1.33073	2.759	0.843419	2.759	2.88009	2.759	4.05091	2.759	1.78164	2.759	2.8829	2.759	1.48933	2.759	1.21225	2.759	0.0689732	2.759	6.85359	2.759	1.8451	2.759	2.22586	2.759	1.62865	2.759	1.05021	2.759	0.978447		2.759	0.0689732	6.85359	1.8451	2.22586	1.62865	1.05021	0.978447		4.759	11.8536	6.759	16.8451	8.759	27.2259	10.759	36.6287
2.765	0.0895046	2.765	1.27462	2.765	0.793164	2.765	2.63722	2.765	3.74946	2.765	1.74754	2.765	2.49491	2.765	1.41099	2.765	1.17013	2.765	0.0895046	2.765	5.65502	2.765	1.6258	2.765	1.78611	2.765	1.32236	2.765	0.917354	2.765	0.899559		2.765	0.0895046	5.65502	1.6258	1.78611	1.32236	0.917354	0.899559		4.765	10.655	6.765	16.6258	8.765	26.7861	10.765	36.3224
2.771	0.0403869	2.771	1.24486	2.771	0.751865	2.771	2.33047	2.771	3.48816	2.771	1.68693	2.771	2.10667	2.771	1.2996	2.771	1.04487	2.771	0.0403869	2.771	4.61868	2.771	1.41806	2.771	1.37282	2.771	1.1547	2.771	0.87243	2.771	0.827092		2.771	0.0403869	4.61868	1.41806	1.37282	1.1547	0.87243	0.827092		4.771	9.61868	6.771	16.4181	8.771	26.3728	10.771	36.1547
2.777	0.07255	2.777	1.16085	2.777	0.713121	2.777	2.1321	2.777	3.30076	2.777	1.649	2.777	1.87669	2.777	1.20625	2.777	0.971263	2.777	0.07255	2.777	3.86971	2.777	1.16829	2.777	1.09022	2.777	1.00422	2.777	0.78442	2.777	0.806		2.777	0.07255	3.86971	1.16829	1.09022	1.00422	0.78442	0.806		4.777	8.86971	6.777	16.1683	8.777	26.0902	10.777	36.0042
2.783	0.0833086	2.783	1.16587	2.783	0.6698	2.783	1.94334	2.783	3.07238	2.783	1.66292	2.783	1.6567	2.783	1.15093	2.783	0.963498	2.783	0.0833086	2.783	3.27521	2.783	1.01296	2.783	0.893877	2.783	0.894438	2.783	0.736674	2.783	0.673346		2.783	0.0833086	3.27521	1.01296	0.893877	0.894438	0.736674	0.673346		4.783	8.27521	6.783	16.013	8.783	25.8939	10.783	35.8944
2.789	0.0873079	2.789	1.14061	2.789	0.635828	2.789	1.83212	2.789	2.94213	2.789	1.67351	2.789	1.50705	2.789	1.10615	2.789	0.93015	2.789	0.0873079	2.789	2.84104	2.789	0.968798	2.789	0.72211	2.789	0.838624	2.789	0.683575	2.789	0.648223		2.789	0.0873079	2.84104	0.968798	0.72211	0.838624	0.683575	0.648223		4.789	7.84104	6.789	15.9688	8.789	25.7221	10.789	35.8386
2.795	0.0759578	2.795	1.138	2.795	0.599386	2.795	1.82503	2.795	2.93777	2.795	1.63586	2.795	1.44089	2.795	1.12075	2.795	0.867497	2.795	0.0759578	2.795	2.53421	2.795	0.884726	2.795	0.599052	2.795	0.737443	2.795	0.640888	2.795	0.599428		2.795	0.0759578	2.53421	0.884726	0.599052	0.737443	0.640888	0.599428		4.795	7.53421	6.795	15.8847	8.795	25.5991	10.795	35.7374
2.801	0.0723529	2.801	1.12472	2.801	0.60371	2.801	1.82849	2.801	2.86749	2.801	1.6546	2.801	1.35029	2.801	1.09738	2.801	0.902547	2.801	0.0723529	2.801	2.30638	2.801	0.836601	2.8	0.517405	2.801	0.695965	2.801	0.633299	2.801	0.576992		2.801	0.0723529	2.30638	0.836601	0.517405	0.695965	0.633299	0.576992		4.801	7.30638	6.801	15.8366	8.801	25.5174	10.801	35.696
2.807	0.0939545	2.807	1.1385	2.807	0.58007	2.807	1.86828	2.807	2.80823	2.807	1.67775	2.807	1.32407	2.807	1.10711	2.807	0.843616	2.807	0.0939545	2.807	2.19797	2.807	0.855319	2.806	0.496167	2.807	0.677369	2.807	0.61354	2.807	0.58105		2.807	0.0939545	2.19797	0.855319	0.496167	0.677369	0.61354	0.58105		4.807	7.19797	6.807	15.8553	8.807	25.4962	10.807	35.6774
2.813	0.072212	2.813	1.09317	2.812	0.613761	2.813	1.84024	2.813	2.74144	2.813	1.70793	2.813	1.2666	2.813	1.0763	2.813	0.845717	2.813	0.072212	2.813	2.08736	2.813	0.797064	2.812	0.462901	2.813	0.698928	2.813	0.643897	2.813	0.602411		2.813	0.072212	2.08736	0.797064	0.462901	0.698928	0.643897	0.602411		4.813	7.08736	6.813	15.7971	8.813	25.4629	10.813	35.6989
2.819	0.0721839	2.819	1.12584	2.818	0.548991	2.819	1.87456	2.819	2.81433	2.818	1.70625	2.819	1.2223	2.819	1.02627	2.819	0.876538	2.819	0.0721839	2.818	2.03362	2.819	0.792731	2.818	0.46927	2.819	0.712683	2.819	0.640755	2.819	0.645563		2.819	0.0721839	2.03362	0.792731	0.46927	0.712683	0.640755	0.645563		4.819	7.03362	6.819	15.7927	8.819	25.4693	10.819	35.7127
2.824	0.068945	2.825	1.13	2.824	0.566482	2.825	1.96183	2.825	2.84419	2.824	1.73448	2.825	1.23341	2.825	1.06012	2.824	0.852578	2.824	0.068945	2.824	1.9831	2.825	0.87098	2.824	0.430401	2.825	0.745035	2.825	0.706316	2.825	0.670444		2.824	0.068945	1.9831	0.87098	0.430401	0.745035	0.706316	0.670444		4.824	6.9831	6.824	15.871	8.824	25.4304	10.824	35.745
2.83	0.0932504	2.83	1.11349	2.83	0.58605	2.831	1.95211	2.831	2.74976	2.83	1.75945	2.83	1.22667	2.831	1.00956	2.83	0.900339	2.83	0.0932504	2.83	1.97348	2.831	0.916552	2.83	0.476213	2.831	0.757018	2.831	0.696597	2.831	0.702311		2.83	0.0932504	1.97348	0.916552	0.476213	0.757018	0.696597	0.702311		4.83	6.97348	6.83	15.9166	8.83	25.4762	10.83	35.757
2.836	0.0601861	2.836	1.12079	2.836	0.590486	2.836	1.94068	2.837	2.76803	2.836	1.75372	2.836	1.189	2.836	1.05937	2.836	0.872443	2.836	0.0601861	2.836	1.9418	2.836	0.917882	2.836	0.463421	2.836	0.771963	2.836	0.738511	2.836	0.677269		2.836	0.0601861	1.9418	0.917882	0.463421	0.771963	0.738511	0.677269		4.836	6.9418	6.836	15.9179	8.836	25.4634	10.836	35.772
2.842	0.0757607	2.842	1.12054	2.842	0.581221	2.842	1.86319	2.842	2.85808	2.842	1.74302	2.842	1.14802	2.842	1.0438	2.842	0.895393	2.842	0.0757607	2.842	1.94875	2.842	0.943885	2.842	0.44046	2.842	0.812594	2.842	0.736967	2.842	0.710748		2.842	0.0757607	1.94875	0.943885	0.44046	0.812594	0.736967	0.710748		4.842	6.94875	6.842	15.9439	8.842	25.4405	10.842	35.8126
2.848	0.0955035	2.848	1.1156	2.848	0.574596	2.848	1.86142	2.848	2.8531	2.848	1.73031	2.848	1.16444	2.848	1.02921	2.848	0.919832	2.848	0.0955035	2.848	1.92293	2.848	0.924742	2.848	0.450683	2.848	0.774397	2.848	0.766578	2.848	0.709593		2.848	0.0955035	1.92293	0.924742	0.450683	0.774397	0.766578	0.709593		4.848	6.92293	6.848	15.9247	8.848	25.4507	10.848	35.7744
2.854	0.0785489	2.854	1.10748	2.854	0.55556	2.854	1.87454	2.854	2.87345	2.854	1.77555	2.854	1.19329	2.854	1.01861	2.854	0.922491	2.854	0.0785489	2.854	1.94353	2.854	0.928544	2.854	0.466181	2.854	0.784581	2.854	0.757445	2.854	0.700242		2.854	0.0785489	1.94353	0.928544	0.466181	0.784581	0.757445	0.700242		4.854	6.94353	6.854	15.9285	8.854	25.4662	10.854	35.7846
2.86	0.0562995	2.86	1.12809	2.86	0.592536	2.86	1.86445	2.86	2.80177	2.86	1.76389	2.86	1.16675	2.86	1.03387	2.86	0.932198	2.86	0.0562995	2.86	1.9866	2.86	0.906848	2.86	0.46722	2.86	0.779238	2.86	0.760241	2.86	0.722087		2.86	0.0562995	1.9866	0.906848	0.46722	0.779238	0.760241	0.722087		4.86	6.9866	6.86	15.9068	8.86	25.4672	10.86	35.7792
2.866	0.0800698	2.866	1.09104	2.866	0.549496	2.866	1.83881	2.866	2.74875	2.866	1.74975	2.866	1.15648	2.866	1.04656	2.866	0.944032	2.866	0.0800698	2.866	1.95013	2.866	0.880286	2.866	0.457899	2.866	0.786592	2.866	0.752731	2.866	0.726386		2.866	0.0800698	1.95013	0.880286	0.457899	0.786592	0.752731	0.726386		4.866	6.95013	6.866	15.8803	8.866	25.4579	10.866	35.7866
2.872	0.0673115	2.872	1.03077	2.872	0.584422	2.872	1.79585	2.872	2.72471	2.872	1.72475	2.872	1.17647	2.872	1.02647	2.872	0.906004	2.872	0.0673115	2.872	1.95819	2.872	0.890496	2.872	0.442127	2.872	0.757256	2.872	0.76048	2.872	0.700403		2.872	0.0673115	1.95819	0.890496	0.442127	0.757256	0.76048	0.700403		4.872	6.95819	6.872	15.8905	8.872	25.4421	10.872	35.7573
2.878	0.0691422	2.878	0.987818	2.878	0.528495	2.878	1.78987	2.878	2.63157	2.878	1.63324	2.878	1.14857	2.878	0.99192	2.878	0.908344	2.878	0.0691422	2.878	1.86633	2.878	0.872495	2.878	0.449644	2.878	0.788549	2.878	0.76333	2.878	0.687318		2.878	0.0691422	1.86633	0.872495	0.449644	0.788549	0.76333	0.687318		4.878	6.86633	6.878	15.8725	8.878	25.4496	10.878	35.7885
2.884	0.0645515	2.884	0.899142	2.884	0.509965	2.884	1.66908	2.884	2.43931	2.884	1.56259	2.884	1.04956	2.884	0.919639	2.884	0.833644	2.884	0.0645515	2.884	1.80973	2.884	0.855798	2.884	0.464049	2.884	0.767652	2.884	0.726954	2.884	0.708169		2.884	0.0645515	1.80973	0.855798	0.464049	0.767652	0.726954	0.708169		4.884	6.80973	6.884	15.8558	8.884	25.464	10.884	35.7677
2.89	0.0631433	2.89	0.828684	2.89	0.465325	2.89	1.53254	2.89	2.15982	2.89	1.47969	2.89	0.969404	2.89	0.876594	2.89	0.801865	2.89	0.0631433	2.89	1.70009	2.89	0.797809	2.89	0.424907	2.89	0.724349	2.89	0.714385	2.89	0.668456		2.89	0.0631433	1.70009	0.797809	0.424907	0.724349	0.714385	0.668456		4.89	6.70009	6.89	15.7978	8.89	25.4249	10.89	35.7243
2.896	0.0654246	2.896	0.722266	2.896	0.446683	2.896	1.4955	2.896	1.90805	2.896	1.25108	2.896	0.930089	2.896	0.75649	2.896	0.719426	2.896	0.0654246	2.896	1.55878	2.896	0.750934	2.895	0.397655	2.896	0.667159	2.896	0.627707	2.896	0.640216		2.896	0.0654246	1.55878	0.750934	0.397655	0.667159	0.627707	0.640216		4.896	6.55878	6.896	15.7509	8.896	25.3977	10.896	35.6672
2.902	0.0605241	2.902	0.597716	2.902	0.411167	2.902	1.37916	2.902	1.67859	2.902	1.10828	2.902	0.850403	2.902	0.695725	2.902	0.634301	2.902	0.0605241	2.902	1.32161	2.902	0.69664	2.901	0.448578	2.902	0.647901	2.902	0.59679	2.902	0.579572		2.902	0.0605241	1.32161	0.69664	0.448578	0.647901	0.59679	0.579572		4.902	6.32161	6.902	15.6966	8.902	25.4486	10.902	35.6479
2.908	0.0816751	2.908	0.504015	2.907	0.340164	2.908	1.20735	2.908	1.47393	2.908	0.986475	2.908	0.722967	2.908	0.596667	2.908	0.560266	2.908	0.0816751	2.907	1.23072	2.908	0.65503	2.907	0.362203	2.908	0.565422	2.908	0.571838	2.908	0.554637		2.908	0.0816751	1.23072	0.65503	0.362203	0.565422	0.571838	0.554637		4.908	6.23072	6.908	15.655	8.908	25.3622	10.908	35.5654
2.914	0.0664103	2.914	0.439367	2.913	0.293194	2.914	1.14487	2.914	1.25595	2.913	0.858914	2.914	0.632505	2.914	0.569107	2.914	0.506015	2.914	0.0664103	2.913	1.07745	2.914	0.59369	2.913	0.397846	2.914	0.55463	2.914	0.495545	2.914	0.495363		2.914	0.0664103	1.07745	0.59369	0.397846	0.55463	0.495545	0.495363		4.914	6.07745	6.914	15.5937	8.914	25.3978	10.914	35.5546
2.919	0.0625237	2.919	0.390074	2.919	0.309337	2.92	1.09982	2.92	1.14339	2.919	0.776749	2.92	0.539148	2.92	0.464431	2.919	0.460062	2.919	0.0625237	2.919	0.954191	2.92	0.55083	2.919	0.365975	2.92	0.521299	2.92	0.446627	2.92	0.476313		2.919	0.0625237	0.954191	0.55083	0.365975	0.521299	0.446627	0.476313		4.919	5.95419	6.919	15.5508	8.919	25.366	10.919	35.5213
2.925	0.0744652	2.925	0.327448	2.925	0.244258	2.926	1.01736	2.926	1.00862	2.925	0.712252	2.925	0.518127	2.926	0.465326	2.925	0.45352	2.925	0.0744652	2.925	0.809534	2.925	0.501296	2.925	0.334158	2.926	0.45456	2.925	0.439144	2.926	0.45342		2.925	0.0744652	0.809534	0.501296	0.334158	0.45456	0.439144	0.45342		4.925	5.80953	6.925	15.5013	8.925	25.3342	10.925	35.4546
2.931	0.0638192	2.931	0.271418	2.931	0.202481	2.931	0.935124	2.931	0.895324	2.931	0.614652	2.931	0.468929	2.931	0.418061	2.931	0.399217	2.931	0.0638192	2.931	0.776229	2.931	0.462131	2.931	0.322377	2.931	0.456068	2.931	0.401224	2.931	0.400541		2.931	0.0638192	0.776229	0.462131	0.322377	0.456068	0.401224	0.400541		4.931	5.77623	6.931	15.4621	8.931	25.3224	10.931	35.4561
2.937	0.0774224	2.937	0.260106	2.937	0.19667	2.937	0.929351	2.937	0.852059	2.937	0.626118	2.937	0.455174	2.937	0.396567	2.937	0.369087	2.937	0.0774224	2.937	0.714213	2.937	0.456123	2.937	0.330304	2.937	0.453925	2.937	0.393688	2.937	0.402154		2.937	0.0774224	0.714213	0.456123	0.330304	0.453925	0.393688	0.402154		4.937	5.71421	6.937	15.4561	8.937	25.3303	10.937	35.4539
2.943	0.0697618	2.943	0.239895	2.943	0.212167	2.943	0.834283	2.943	0.826758	2.943	0.522675	2.943	0.4209	2.943	0.349637	2.943	0.373954	2.943	0.0697618	2.943	0.656075	2.943	0.40728	2.943	0.302478	2.943	0.433583	2.943	0.398188	2.943	0.368862		2.943	0.0697618	0.656075	0.40728	0.302478	0.433583	0.398188	0.368862		4.943	5.65608	6.943	15.4073	8.943	25.3025	10.943	35.4336
2.949	0.0590314	2.949	0.206294	2.949	0.218906	2.949	0.800927	2.949	0.799208	2.949	0.506165	2.949	0.412937	2.949	0.303183	2.949	0.356402	2.949	0.0590314	2.949	0.627171	2.949	0.402786	2.949	0.336263	2.949	0.391444	2.949	0.36626	2.949	0.350081		2.949	0.0590314	0.627171	0.402786	0.336263	0.391444	0.36626	0.350081		4.949	5.62717	6.949	15.4028	8.949	25.3363	10.949	35.3914
2.955	0.0683254	2.955	0.215866	2.955	0.17508	2.955	0.719636	2.955	0.803396	2.955	0.498943	2.955	0.418533	2.955	0.318025	2.955	0.369911	2.955	0.0683254	2.955	0.60462	2.955	0.362691	2.955	0.294852	2.955	0.348803	2.955	0.351454	2.955	0.349705		2.955	0.0683254	0.60462	0.362691	0.294852	0.348803	0.351454	0.349705		4.955	5.60462	6.955	15.3627	8.955	25.2949	10.955	35.3488
2.961	0.0585244	2.961	0.211318	2.961	0.206693	2.961	0.717264	2.961	0.789874	2.961	0.45713	2.961	0.41174	2.961	0.290633	2.961	0.34151	2.961	0.0585244	2.961	0.607618	2.961	0.344	2.961	0.298843	2.961	0.389116	2.961	0.354117	2.961	0.284896		2.961	0.0585244	0.607618	0.344	0.298843	0.389116	0.354117	0.284896		4.961	5.60762	6.961	15.344	8.961	25.2988	10.961	35.3891
2.967	0.0814779	2.967	0.192202	2.967	0.190325	2.967	0.717264	2.967	0.753216	2.967	0.432461	2.967	0.384203	2.967	0.305139	2.967	0.299173	2.967	0.0814779	2.967	0.505505	2.967	0.344638	2.967	0.275144	2.967	0.324281	2.967	0.28062	2.967	0.298921		2.967	0.0814779	0.505505	0.344638	0.275144	0.324281	0.28062	0.298921		4.967	5.5055	6.967	15.3446	8.967	25.2751	10.967	35.3243
2.973	0.0688887	2.973	0.213452	2.973	0.194396	2.973	0.726096	2.973	0.766513	2.973	0.440317	2.973	0.371702	2.973	0.275567	2.973	0.249311	2.973	0.0688887	2.973	0.512215	2.973	0.327063	2.973	0.283672	2.973	0.306981	2.973	0.232581	2.973	0.269123		2.973	0.0688887	0.512215	0.327063	0.283672	0.306981	0.232581	0.269123		4.973	5.51222	6.973	15.3271	8.973	25.2837	10.973	35.307
2.979	0.0674805	2.979	0.213957	2.979	0.194761	2.979	0.749106	2.979	0.729376	2.979	0.419727	2.979	0.388992	2.979	0.28113	2.979	0.282367	2.979	0.0674805	2.979	0.507347	2.979	0.302096	2.979	0.267463	2.979	0.287248	2.979	0.232341	2.979	0.213584		2.979	0.0674805	0.507347	0.302096	0.267463	0.287248	0.232341	0.213584		4.979	5.50735	6.979	15.3021	8.979	25.2675	10.979	35.2872
2.985	0.0371199	2.985	0.196862	2.985	0.181565	2.985	0.776574	2.985	0.756589	2.985	0.397925	2.985	0.401243	2.985	0.289263	2.985	0.265746	2.985	0.0371199	2.985	0.530724	2.985	0.270456	2.984	0.262652	2.985	0.245744	2.985	0.199427	2.985	0.207915		2.985	0.0371199	0.530724	0.270456	0.262652	0.245744	0.199427	0.207915		4.985	5.53072	6.985	15.2705	8.985	25.2627	10.985	35.2457
2.991	0.092828	2.991	0.181479	2.991	0.188752	2.991	0.82648	2.991	0.727971	2.991	0.353549	2.991	0.399405	2.991	0.307264	2.991	0.232159	2.991	0.092828	2.991	0.500224	2.991	0.265165	2.99	0.23961	2.991	0.227333	2.991	0.206883	2.991	0.183491		2.991	0.092828	0.500224	0.265165	0.23961	0.227333	0.206883	0.183491		4.991	5.50022	6.991	15.2652	8.991	25.2396	10.991	35.2273
2.997	0.0520186	2.997	0.19296	2.996	0.184681	2.997	0.845373	2.997	0.714111	2.997	0.325104	2.997	0.384899	2.997	0.301953	2.997	0.243168	2.997	0.0520186	2.997	0.46065	2.997	0.212627	2.996	0.199429	2.997	0.215852	2.997	0.182624	2.997	0.144476		2.997	0.0520186	0.46065	0.212627	0.199429	0.215852	0.182624	0.144476		4.997	5.46065	6.997	15.2126	8.997	25.1994	10.997	35.2159
3.003	0.05261	3.003	0.199781	3.002	0.17303	3.003	0.809044	3.003	0.621256	3.002	0.336625	3.003	0.387711	3.003	0.252787	3.003	0.217373	3.003	0.05261	3.002	0.474263	3.003	0.207469	3.002	0.21941	3.003	0.201277	3.003	0.174076	3.003	0.164172		3.003	0.05261	0.474263	0.207469	0.21941	0.201277	0.174076	0.164172		5.003	5.47426	7.003	15.2075	9.003	25.2194	11.003	35.2013
3.008	0.0602706	3.009	0.187991	3.008	0.157223	3.009	0.81922	3.009	0.580296	3.008	0.312232	3.009	0.352295	3.009	0.271123	3.008	0.253433	3.008	0.0602706	3.008	0.454902	3.009	0.212122	3.008	0.207192	3.009	0.201595	3.009	0.162066	3.009	0.151113		3.008	0.0602706	0.454902	0.212122	0.207192	0.201595	0.162066	0.151113		5.008	5.4549	7.008	15.2121	9.008	25.2072	11.008	35.2016
3.014	0.0514835	3.014	0.200062	3.014	0.186478	3.015	0.782719	3.015	0.553646	3.014	0.323368	3.014	0.376407	3.015	0.266567	3.014	0.176393	3.014	0.0514835	3.014	0.422038	3.015	0.192446	3.014	0.209515	3.015	0.181649	3.015	0.168803	3.015	0.132815		3.014	0.0514835	0.422038	0.192446	0.209515	0.181649	0.168803	0.132815		5.014	5.42204	7.014	15.1924	9.014	25.2095	11.014	35.1816
3.02	0.0467801	3.02	0.192146	3.02	0.198775	3.02	0.836084	3.021	0.478276	3.02	0.279322	3.02	0.371646	3.02	0.239874	3.02	0.16876	3.02	0.0467801	3.02	0.441124	3.02	0.198774	3.02	0.200058	3.02	0.200801	3.02	0.155409	3.02	0.174463		3.02	0.0467801	0.441124	0.198774	0.200058	0.200801	0.155409	0.174463		5.02	5.44112	7.02	15.1988	9.02	25.2001	11.02	35.2008
3.026	0.0597918	3.026	0.189732	3.026	0.151299	3.026	0.838342	3.026	0.408473	3.026	0.289135	3.026	0.353743	3.026	0.24253	3.026	0.160038	3.026	0.0597918	3.026	0.405949	3.026	0.195025	3.026	0.198144	3.026	0.167629	3.026	0.146408	3.026	0.157535		3.026	0.0597918	0.405949	0.195025	0.198144	0.167629	0.146408	0.157535		5.026	5.40595	7.026	15.195	9.026	25.1981	11.026	35.1676
3.032	0.0619323	3.032	0.190406	3.032	0.166994	3.032	0.799984	3.032	0.353148	3.032	0.262591	3.032	0.330132	3.032	0.266931	3.032	0.169984	3.032	0.0619323	3.032	0.374213	3.032	0.216269	3.032	0.195848	3.032	0.166651	3.032	0.128034	3.032	0.125157		3.032	0.0619323	0.374213	0.216269	0.195848	0.166651	0.128034	0.125157		5.032	5.37421	7.032	15.2163	9.032	25.1958	11.032	35.1667
3.038	0.059482	3.038	0.194335	3.038	0.143242	3.038	0.814961	3.038	0.344012	3.038	0.237151	3.038	0.298169	3.038	0.278474	3.038	0.152352	3.038	0.059482	3.038	0.369125	3.038	0.16966	3.038	0.174364	3.038	0.179163	3.038	0.133759	3.038	0.125426		3.038	0.059482	0.369125	0.16966	0.174364	0.179163	0.133759	0.125426		5.038	5.36912	7.038	15.1697	9.038	25.1744	11.038	35.1792
3.044	0.0519341	3.044	0.208343	3.044	0.187657	3.044	0.804128	3.044	0.274686	3.044	0.230949	3.044	0.337761	3.044	0.207088	3.044	0.159958	3.044	0.0519341	3.044	0.332218	3.044	0.193457	3.044	0.190081	3.044	0.193103	3.044	0.180147	3.044	0.137571		3.044	0.0519341	0.332218	0.193457	0.190081	0.193103	0.180147	0.137571		5.044	5.33222	7.044	15.1935	9.044	25.1901	11.044	35.1931
3.05	0.0537647	3.05	0.193409	3.05	0.179122	3.05	0.79601	3.05	0.273393	3.05	0.248121	3.05	0.294883	3.05	0.208737	3.05	0.145518	3.05	0.0537647	3.05	0.33043	3.05	0.203879	3.05	0.194891	3.05	0.181834	3.05	0.1471	3.05	0.140849		3.05	0.0537647	0.33043	0.203879	0.194891	0.181834	0.1471	0.140849		5.05	5.33043	7.05	15.2039	9.05	25.1949	11.05	35.1818
3.056	0.042809	3.056	0.18962	3.056	0.151973	3.056	0.750163	3.056	0.28804	3.056	0.261434	3.056	0.283022	3.056	0.229029	3.056	0.156581	3.056	0.042809	3.056	0.344016	3.056	0.179338	3.056	0.208476	3.056	0.158159	3.056	0.152373	3.056	0.134508		3.056	0.042809	0.344016	0.179338	0.208476	0.158159	0.152373	0.134508		5.056	5.34402	7.056	15.1793	9.056	25.2085	11.056	35.1582
3.062	0.0603269	3.062	0.198378	3.062	0.145544	3.062	0.742903	3.062	0.261642	3.062	0.229406	3.062	0.274864	3.062	0.221147	3.062	0.110282	3.062	0.0603269	3.062	0.311867	3.062	0.186623	3.062	0.188249	3.062	0.162445	3.062	0.148751	3.062	0.134293		3.062	0.0603269	0.311867	0.186623	0.188249	0.162445	0.148751	0.134293		5.062	5.31187	7.062	15.1866	9.062	25.1882	11.062	35.1624
3.068	0.0594538	3.068	0.186981	3.068	0.134201	3.068	0.756137	3.068	0.249947	3.068	0.225878	3.068	0.264813	3.068	0.243089	3.068	0.150092	3.068	0.0594538	3.068	0.288216	3.068	0.181545	3.068	0.195766	3.068	0.189426	3.068	0.161347	3.068	0.140715		3.068	0.0594538	0.288216	0.181545	0.195766	0.189426	0.161347	0.140715		5.068	5.28822	7.068	15.1815	9.068	25.1958	11.068	35.1894
3.074	0.0592004	3.074	0.205002	3.074	0.16559	3.074	0.784777	3.074	0.254502	3.074	0.257437	3.074	0.278428	3.074	0.251949	3.074	0.121983	3.074	0.0592004	3.074	0.302104	3.074	0.214701	3.074	0.196914	3.074	0.191437	3.074	0.170401	3.074	0.102963		3.074	0.0592004	0.302104	0.214701	0.196914	0.191437	0.170401	0.102963		5.074	5.3021	7.074	15.2147	9.074	25.1969	11.074	35.1914
3.08	0.0214327	3.08	0.17884	3.08	0.136925	3.08	0.754165	3.08	0.27553	3.08	0.252696	3.08	0.261695	3.08	0.190513	3.08	0.14472	3.08	0.0214327	3.08	0.310217	3.08	0.219646	3.079	0.207957	3.08	0.198023	3.08	0.181159	3.08	0.11527		3.08	0.0214327	0.310217	0.219646	0.207957	0.198023	0.181159	0.11527		5.08	5.31022	7.08	15.2196	9.08	25.208	11.08	35.198
3.086	0.0487797	3.086	0.191949	3.086	0.151524	3.086	0.732899	3.086	0.235441	3.086	0.232438	3.086	0.304127	3.086	0.208737	3.086	0.194582	3.086	0.0487797	3.086	0.33296	3.086	0.223874	3.085	0.178573	3.086	0.185115	3.086	0.20193	3.086	0.175242		3.086	0.0487797	0.33296	0.223874	0.178573	0.185115	0.20193	0.175242		5.086	5.33296	7.086	15.2239	9.086	25.1786	11.086	35.1851
3.092	0.0554546	3.092	0.175781	3.091	0.169212	3.092	0.753479	3.092	0.241401	3.092	0.233706	3.092	0.260804	3.092	0.224641	3.092	0.168867	3.092	0.0554546	3.091	0.335518	3.092	0.218662	3.091	0.186035	3.092	0.172999	3.092	0.190293	3.092	0.138108		3.092	0.0554546	0.335518	0.218662	0.186035	0.172999	0.190293	0.138108		5.092	5.33552	7.092	15.2187	9.092	25.186	11.092	35.173
3.098	0.0686634	3.098	0.189114	3.097	0.177073	3.098	0.761282	3.098	0.204124	3.097	0.220586	3.098	0.29299	3.098	0.211448	3.097	0.130227	3.098	0.0686634	3.097	0.336151	3.098	0.207867	3.097	0.177234	3.098	0.164905	3.098	0.185899	3.098	0.131042		3.098	0.0686634	0.336151	0.207867	0.177234	0.164905	0.185899	0.131042		5.098	5.33615	7.098	15.2079	9.098	25.1772	11.098	35.1649
3.103	0.0394012	3.103	0.198967	3.103	0.158964	3.104	0.641433	3.104	0.232377	3.103	0.223811	3.104	0.301983	3.104	0.219722	3.103	0.158097	3.103	0.0394012	3.103	0.302764	3.104	0.212122	3.103	0.194399	3.104	0.224344	3.104	0.191731	3.104	0.171373		3.103	0.0394012	0.302764	0.212122	0.194399	0.224344	0.191731	0.171373		5.103	5.30276	7.103	15.2121	9.103	25.1944	11.103	35.2243
3.109	0.0670581	3.109	0.180693	3.109	0.16472	3.109	0.563544	3.11	0.225265	3.109	0.227063	3.109	0.301148	3.11	0.184084	3.109	0.135439	3.109	0.0670581	3.109	0.345391	3.109	0.217838	3.109	0.197543	3.11	0.187469	3.109	0.173277	3.11	0.155439		3.109	0.0670581	0.345391	0.217838	0.197543	0.187469	0.173277	0.155439		5.109	5.34539	7.109	15.2178	9.109	25.1975	11.109	35.1875
3.115	0.0472307	3.115	0.168538	3.115	0.153377	3.115	0.561057	3.115	0.234598	3.115	0.224444	3.115	0.302067	3.115	0.233893	3.115	0.147273	3.115	0.0472307	3.115	0.310437	3.115	0.24198	3.115	0.169799	3.115	0.20879	3.115	0.152772	3.115	0.148184		3.115	0.0472307	0.310437	0.24198	0.169799	0.20879	0.152772	0.148184		5.115	5.31044	7.115	15.242	9.115	25.1698	11.115	35.2088
3.121	0.0504696	3.121	0.170194	3.121	0.165169	3.121	0.537048	3.121	0.238028	3.121	0.209781	3.121	0.319496	3.121	0.212203	3.121	0.140093	3.121	0.0504696	3.121	0.335573	3.121	0.212414	3.121	0.20588	3.121	0.211779	3.121	0.165022	3.121	0.159147		3.121	0.0504696	0.335573	0.212414	0.20588	0.211779	0.165022	0.159147		5.121	5.33557	7.121	15.2124	9.121	25.2059	11.121	35.2118
3.127	0.0319378	3.127	0.190237	3.127	0.186927	3.127	0.522356	3.127	0.242188	3.127	0.220641	3.127	0.28099	3.127	0.226122	3.127	0.134774	3.127	0.0319378	3.127	0.359142	3.127	0.230148	3.127	0.136451	3.127	0.206435	3.127	0.177724	3.127	0.137625		3.127	0.0319378	0.359142	0.230148	0.136451	0.206435	0.177724	0.137625		5.127	5.35914	7.127	15.2301	9.127	25.1365	11.127	35.2064
3.133	0.0312618	3.133	0.193774	3.133	0.176343	3.133	0.436664	3.133	0.242947	3.133	0.206666	3.133	0.306215	3.133	0.195432	3.133	0.158495	3.133	0.0312618	3.133	0.336013	3.133	0.227091	3.133	0.155202	3.133	0.213551	3.133	0.160628	3.133	0.163285		3.133	0.0312618	0.336013	0.227091	0.155202	0.213551	0.160628	0.163285		5.133	5.33601	7.133	15.2271	9.133	25.1552	11.133	35.2136
3.139	0.0567219	3.139	0.183219	3.139	0.178645	3.139	0.455186	3.139	0.243482	3.139	0.218546	3.139	0.308972	3.139	0.199737	3.139	0.141635	3.139	0.0567219	3.139	0.322235	3.139	0.201832	3.139	0.173571	3.139	0.212519	3.139	0.198415	3.139	0.149904		3.139	0.0567219	0.322235	0.201832	0.173571	0.212519	0.198415	0.149904		5.139	5.32223	7.139	15.2018	9.139	25.1736	11.139	35.2125
3.145	0.0482446	3.145	0.19543	3.145	0.160452	3.145	0.460474	3.145	0.261727	3.145	0.220779	3.145	0.280266	3.145	0.234619	3.145	0.117223	3.145	0.0482446	3.145	0.332548	3.145	0.19561	3.145	0.17338	3.145	0.216514	3.145	0.179615	3.145	0.14633		3.145	0.0482446	0.332548	0.19561	0.17338	0.216514	0.179615	0.14633		5.145	5.33255	7.145	15.1956	9.145	25.1734	11.145	35.2165
3.151	0.0332615	3.151	0.198574	3.151	0.160003	3.151	0.460817	3.151	0.282502	3.151	0.22709	3.151	0.314151	3.151	0.228386	3.151	0.138205	3.151	0.0332615	3.151	0.363487	3.151	0.242937	3.151	0.187429	3.151	0.261721	3.151	0.207895	3.151	0.214794		3.151	0.0332615	0.363487	0.242937	0.187429	0.261721	0.207895	0.214794		5.151	5.36349	7.151	15.2429	9.151	25.1874	11.151	35.2617
3.157	0.0425555	3.157	0.198686	3.157	0.219692	3.157	0.440951	3.157	0.295658	3.157	0.244896	3.157	0.337204	3.157	0.212902	3.157	0.178573	3.157	0.0425555	3.157	0.432241	3.157	0.238896	3.157	0.236849	3.157	0.292697	3.157	0.209679	3.157	0.192223		3.157	0.0425555	0.432241	0.238896	0.236849	0.292697	0.209679	0.192223		5.157	5.43224	7.157	15.2389	9.157	25.2368	11.157	35.2927
3.163	0.0251785	3.163	0.222042	3.163	0.256976	3.163	0.464275	3.163	0.291301	3.163	0.279543	3.163	0.347089	3.163	0.250747	3.163	0.15307	3.163	0.0251785	3.163	0.42212	3.163	0.240544	3.163	0.222526	3.163	0.30759	3.163	0.233486	3.163	0.180266		3.163	0.0251785	0.42212	0.240544	0.222526	0.30759	0.233486	0.180266		5.163	5.42212	7.163	15.2405	9.163	25.2225	11.163	35.3076
3.169	0.0418514	3.169	0.224287	3.169	0.232354	3.169	0.477938	3.169	0.300634	3.169	0.281141	3.169	0.37031	3.169	0.294658	3.169	0.187429	3.169	0.0418514	3.169	0.429353	3.169	0.297789	3.168	0.257076	3.169	0.32653	3.169	0.222355	3.169	0.188112		3.169	0.0418514	0.429353	0.297789	0.257076	0.32653	0.222355	0.188112		5.169	5.42935	7.169	15.2978	9.169	25.2571	11.169	35.3265
3.175	0.0442172	3.175	0.220329	3.175	0.265202	3.175	0.474336	3.175	0.334228	3.175	0.298809	3.175	0.401048	3.175	0.284148	3.175	0.152911	3.175	0.0442172	3.175	0.463565	3.175	0.300315	3.174	0.253277	3.175	0.369621	3.175	0.217801	3.175	0.21517		3.175	0.0442172	0.463565	0.300315	0.253277	0.369621	0.217801	0.21517		5.175	5.46356	7.175	15.3003	9.175	25.2533	11.175	35.3696
3.181	0.0220804	3.181	0.241439	3.18	0.261131	3.181	0.50452	3.181	0.349156	3.181	0.29925	3.181	0.388992	3.181	0.258434	3.181	0.198571	3.181	0.0220804	3.181	0.493322	3.181	0.28157	3.18	0.253195	3.181	0.418637	3.181	0.248478	3.181	0.224896		3.181	0.0220804	0.493322	0.28157	0.253195	0.418637	0.248478	0.224896		5.181	5.49332	7.181	15.2816	9.181	25.2532	11.181	35.4186
3.187	0.0302761	3.187	0.238884	3.186	0.307653	3.187	0.539334	3.187	0.354863	3.186	0.274168	3.187	0.39392	3.187	0.275847	3.187	0.182243	3.187	0.0302761	3.186	0.553962	3.187	0.297204	3.186	0.26257	3.187	0.412024	3.187	0.234019	3.187	0.228309		3.187	0.0302761	0.553962	0.297204	0.26257	0.412024	0.234019	0.228309		5.187	5.55396	7.187	15.2972	9.187	25.2626	11.187	35.412
3.192	0.0450058	3.193	0.215866	3.192	0.27792	3.193	0.543565	3.193	0.35104	3.192	0.310193	3.193	0.393837	3.193	0.268915	3.192	0.206283	3.192	0.0450058	3.192	0.51161	3.193	0.271733	3.192	0.275035	3.193	0.40385	3.193	0.215538	3.193	0.20058		3.192	0.0450058	0.51161	0.271733	0.275035	0.40385	0.215538	0.20058		5.192	5.51161	7.192	15.2717	9.192	25.275	11.192	35.4039
3.198	0.0453438	3.198	0.232007	3.198	0.292295	3.199	0.568318	3.199	0.353345	3.198	0.275656	3.198	0.400853	3.199	0.248539	3.198	0.209448	3.198	0.0453438	3.198	0.480396	3.199	0.261868	3.198	0.260739	3.199	0.385095	3.199	0.241049	3.199	0.232796		3.198	0.0453438	0.480396	0.261868	0.260739	0.385095	0.241049	0.232796		5.198	5.4804	7.198	15.2619	9.198	25.2607	11.198	35.3851
3.204	0.0387253	3.204	0.217017	3.204	0.281121	3.204	0.511294	3.205	0.367907	3.204	0.319619	3.204	0.398431	3.204	0.279844	3.204	0.180594	3.204	0.0387253	3.204	0.50677	3.204	0.289972	3.204	0.282907	3.204	0.366129	3.204	0.212023	3.204	0.202461		3.204	0.0387253	0.50677	0.289972	0.282907	0.366129	0.212023	0.202461		5.204	5.50677	7.204	15.29	9.204	25.2829	11.204	35.3661
3.21	0.035064	3.21	0.228863	3.21	0.279296	3.21	0.540278	3.21	0.328184	3.21	0.305369	3.21	0.387433	3.21	0.285238	3.21	0.194104	3.21	0.035064	3.21	0.549975	3.21	0.259794	3.21	0.261313	3.21	0.372478	3.21	0.20233	3.21	0.209635		3.21	0.035064	0.549975	0.259794	0.261313	0.372478	0.20233	0.209635		5.21	5.54997	7.21	15.2598	9.21	25.2613	11.21	35.3725
3.216	0.0387816	3.216	0.264429	3.216	0.208854	3.216	0.573291	3.216	0.362088	3.216	0.276538	3.216	0.375516	3.216	0.281158	3.216	0.204768	3.216	0.0387816	3.216	0.50765	3.216	0.275295	3.216	0.2676	3.216	0.337137	3.216	0.217562	3.216	0.227127		3.216	0.0387816	0.50765	0.275295	0.2676	0.337137	0.217562	0.227127		5.216	5.50765	7.216	15.2753	9.216	25.2676	11.216	35.3371
3.222	0.0359934	3.222	0.23487	3.222	0.251501	3.222	0.523099	3.222	0.345305	3.222	0.277393	3.222	0.361316	3.222	0.295329	3.222	0.189716	3.222	0.0359934	3.222	0.478278	3.222	0.237567	3.222	0.291189	3.222	0.344121	3.222	0.181506	3.222	0.253378		3.222	0.0359934	0.478278	0.237567	0.291189	0.344121	0.181506	0.253378		5.222	5.47828	7.222	15.2376	9.222	25.2912	11.222	35.3441
3.228	0.0535394	3.228	0.239502	3.228	0.248834	3.228	0.496946	3.228	0.346429	3.228	0.286185	3.228	0.371061	3.228	0.289487	3.228	0.187748	3.228	0.0535394	3.228	0.494642	3.228	0.232541	3.228	0.2313	3.228	0.335576	3.228	0.181426	3.228	0.219227		3.228	0.0535394	0.494642	0.232541	0.2313	0.335576	0.181426	0.219227		5.228	5.49464	7.228	15.2325	9.228	25.2313	11.228	35.3356
3.234	0.0499626	3.234	0.240905	3.234	0.22935	3.234	0.513352	3.234	0.359558	3.234	0.311681	3.234	0.394059	3.234	0.28795	3.234	0.165702	3.234	0.0499626	3.234	0.490214	3.234	0.224512	3.234	0.248903	3.234	0.335497	3.234	0.201478	3.234	0.182792		3.234	0.0499626	0.490214	0.224512	0.248903	0.335497	0.201478	0.182792		5.234	5.49021	7.234	15.2245	9.234	25.2489	11.234	35.3355
3.24	0.0292059	3.24	0.239502	3.24	0.261693	3.24	0.515668	3.24	0.35222	3.24	0.30242	3.24	0.385456	3.24	0.288425	3.24	0.195699	3.24	0.0292059	3.24	0.463042	3.24	0.235466	3.24	0.246252	3.24	0.365521	3.24	0.169789	3.24	0.218958		3.24	0.0292059	0.463042	0.235466	0.246252	0.365521	0.169789	0.218958		5.24	5.46304	7.24	15.2355	9.24	25.2463	11.24	35.3655
3.246	0.0380212	3.246	0.224596	3.246	0.26349	3.246	0.565945	3.246	0.389104	3.246	0.316174	3.246	0.42981	3.246	0.254185	3.246	0.186551	3.246	0.0380212	3.246	0.536884	3.246	0.224379	3.246	0.273094	3.246	0.380863	3.246	0.184461	3.246	0.173657		3.246	0.0380212	0.536884	0.224379	0.273094	0.380863	0.184461	0.173657		5.246	5.53688	7.246	15.2244	9.246	25.2731	11.246	35.3809
3.252	0.0492585	3.252	0.221508	3.252	0.269975	3.252	0.550282	3.252	0.369369	3.252	0.286626	3.252	0.415526	3.252	0.287307	3.252	0.185355	3.252	0.0492585	3.252	0.640069	3.252	0.226905	3.252	0.236056	3.252	0.347004	3.252	0.171892	3.252	0.168471		3.252	0.0492585	0.640069	0.226905	0.236056	0.347004	0.171892	0.168471		5.252	5.64007	7.252	15.2269	9.252	25.2361	11.252	35.347
3.258	0.0667201	3.258	0.259797	3.258	0.256246	3.258	0.550653	3.258	0.397762	3.258	0.31915	3.258	0.499083	3.258	0.305475	3.258	0.175302	3.258	0.0667201	3.258	0.74177	3.258	0.261921	3.257	0.278615	3.258	0.365494	3.258	0.153278	3.258	0.229921		3.258	0.0667201	0.74177	0.261921	0.278615	0.365494	0.153278	0.229921		5.258	5.74177	7.258	15.2619	9.258	25.2786	11.258	35.3655
3.264	0.0327827	3.264	0.25685	3.264	0.254309	3.264	0.590412	3.264	0.449124	3.264	0.282657	3.264	0.563901	3.264	0.277692	3.264	0.196072	3.264	0.0327827	3.264	0.808543	3.264	0.257508	3.263	0.290506	3.264	0.363907	3.264	0.195965	3.264	0.216245		3.264	0.0327827	0.808543	0.257508	0.290506	0.363907	0.195965	0.216245		5.264	5.80854	7.264	15.2575	9.264	25.2905	11.264	35.3639
3.27	0.0397673	3.27	0.22788	3.27	0.292997	3.27	0.62717	3.27	0.439172	3.27	0.292993	3.27	0.560754	3.27	0.3095	3.27	0.178892	3.27	0.0397673	3.27	0.957959	3.27	0.309515	3.269	0.333885	3.27	0.388667	3.27	0.184541	3.27	0.199129		3.27	0.0397673	0.957959	0.309515	0.333885	0.388667	0.184541	0.199129		5.27	5.95796	7.27	15.3095	9.27	25.3339	11.27	35.3887
3.276	0.021827	3.276	0.270632	3.275	0.260261	3.276	0.637517	3.276	0.462393	3.276	0.292773	3.276	0.582917	3.276	0.270061	3.276	0.180754	3.276	0.021827	3.275	1.03755	3.276	0.300102	3.275	0.361574	3.276	0.417553	3.276	0.184941	3.276	0.205792		3.276	0.021827	1.03755	0.300102	0.361574	0.417553	0.184941	0.205792		5.276	6.03755	7.276	15.3001	9.276	25.3616	11.276	35.4176
3.282	0.0481883	3.282	0.227431	3.281	0.255095	3.282	0.616537	3.282	0.442911	3.281	0.267139	3.282	0.560977	3.282	0.286245	3.281	0.183679	3.282	0.0481883	3.281	1.11444	3.282	0.30986	3.281	0.400935	3.282	0.419854	3.282	0.182438	3.282	0.213638		3.282	0.0481883	1.11444	0.30986	0.400935	0.419854	0.182438	0.213638		5.282	6.11444	7.282	15.3099	9.282	25.4009	11.282	35.4199
3.287	0.0448086	3.287	0.22454	3.287	0.255404	3.288	0.608848	3.288	0.425228	3.287	0.284091	3.288	0.602296	3.288	0.259971	3.287	0.215511	3.287	0.0448086	3.287	1.09316	3.288	0.292551	3.287	0.392352	3.288	0.415463	3.288	0.227574	3.288	0.19397		3.287	0.0448086	1.09316	0.292551	0.392352	0.415463	0.227574	0.19397		5.287	6.09316	7.287	15.2926	9.287	25.3924	11.287	35.4155
3.293	0.0388942	3.293	0.229059	3.293	0.235695	3.293	0.5941	3.294	0.425144	3.293	0.287646	3.293	0.550982	3.294	0.267937	3.293	0.183094	3.293	0.0388942	3.293	1.11807	3.293	0.329855	3.293	0.40181	3.294	0.353591	3.293	0.197723	3.294	0.174087		3.293	0.0388942	1.11807	0.329855	0.40181	0.353591	0.197723	0.174087		5.293	6.11807	7.293	15.3299	9.293	25.4018	11.293	35.3536
3.299	0.0347542	3.299	0.212301	3.299	0.212504	3.299	0.545451	3.299	0.403638	3.299	0.268435	3.299	0.595502	3.299	0.266539	3.299	0.15432	3.299	0.0347542	3.299	1.14346	3.299	0.303107	3.299	0.396589	3.299	0.291189	3.299	0.203661	3.299	0.185157		3.299	0.0347542	1.14346	0.303107	0.396589	0.291189	0.203661	0.185157		5.299	6.14346	7.299	15.3031	9.299	25.3966	11.299	35.2912
3.305	0.0623547	3.305	0.220217	3.305	0.211129	3.305	0.557999	3.305	0.395963	3.305	0.229902	3.305	0.555604	3.305	0.235346	3.305	0.147034	3.305	0.0623547	3.305	1.12833	3.305	0.299384	3.305	0.39648	3.305	0.271217	3.305	0.154157	3.305	0.148856		3.305	0.0623547	1.12833	0.299384	0.39648	0.271217	0.154157	0.148856		5.305	6.12833	7.305	15.2994	9.305	25.3965	11.305	35.2712
3.311	0.0683818	3.311	0.200904	3.311	0.211437	3.311	0.556999	3.311	0.427084	3.311	0.225657	3.311	0.549478	3.311	0.258182	3.311	0.139056	3.311	0.0683818	3.311	1.16851	3.311	0.287686	3.311	0.398393	3.311	0.283386	3.311	0.15666	3.311	0.175215		3.311	0.0683818	1.16851	0.287686	0.398393	0.283386	0.15666	0.175215		5.311	6.16851	7.311	15.2877	9.311	25.3984	11.311	35.2834
3.317	0.042471	3.317	0.185998	3.317	0.203773	3.317	0.605047	3.317	0.40808	3.317	0.241258	3.317	0.545385	3.317	0.238784	3.317	0.127036	3.317	0.042471	3.317	1.18009	3.317	0.25788	3.317	0.357665	3.317	0.265821	3.317	0.152586	3.317	0.157293		3.317	0.042471	1.18009	0.25788	0.357665	0.265821	0.152586	0.157293		5.317	6.18009	7.317	15.2579	9.317	25.3577	11.317	35.2658
3.323	0.0257136	3.323	0.175977	3.323	0.179207	3.323	0.663299	3.323	0.372489	3.323	0.213309	3.323	0.56791	3.323	0.223551	3.323	0.156022	3.323	0.0257136	3.323	1.12071	3.323	0.269792	3.323	0.319316	3.323	0.281455	3.323	0.160175	3.323	0.152618		3.323	0.0257136	1.12071	0.269792	0.319316	0.281455	0.160175	0.152618		5.323	6.12071	7.323	15.2698	9.323	25.3193	11.323	35.2815
3.329	0.0437103	3.329	0.21056	3.329	0.174574	3.329	0.638203	3.329	0.418819	3.329	0.209643	3.329	0.593581	3.329	0.25262	3.329	0.108234	3.329	0.0437103	3.329	1.16018	3.329	0.286356	3.329	0.336591	3.329	0.232041	3.329	0.16614	3.329	0.15517		3.329	0.0437103	1.16018	0.286356	0.336591	0.232041	0.16614	0.15517		5.329	6.16018	7.329	15.2864	9.329	25.3366	11.329	35.232
3.335	0.0445833	3.335	0.310493	3.335	0.196698	3.335	0.694884	3.335	0.441421	3.335	0.25333	3.335	0.608783	3.335	0.257176	3.335	0.138311	3.335	0.0445833	3.335	1.16947	3.335	0.275136	3.335	0.356135	3.335	0.218286	3.335	0.158897	3.335	0.145605		3.335	0.0445833	1.16947	0.275136	0.356135	0.218286	0.158897	0.145605		5.335	6.16947	7.335	15.2751	9.335	25.3561	11.335	35.2183
3.341	0.0345289	3.341	0.469038	3.341	0.245156	3.341	0.808473	3.341	0.614059	3.341	0.337425	3.341	0.681119	3.341	0.325348	3.341	0.103687	3.341	0.0345289	3.341	1.25729	3.341	0.261868	3.341	0.346868	3.341	0.236909	3.341	0.15421	3.341	0.156353		3.341	0.0345289	1.25729	0.261868	0.346868	0.236909	0.15421	0.156353		5.341	6.25729	7.341	15.2619	9.341	25.3469	11.341	35.2369
3.347	0.0472871	3.347	0.762212	3.347	0.262198	3.347	1.05869	3.347	0.821079	3.347	0.530558	3.347	0.87304	3.347	0.442182	3.347	0.139987	3.347	0.0472871	3.347	1.51005	3.347	0.293402	3.347	0.352144	3.347	0.274921	3.347	0.170587	3.347	0.162371		3.347	0.0472871	1.51005	0.293402	0.352144	0.274921	0.170587	0.162371		5.347	6.51005	7.347	15.2934	9.347	25.3521	11.347	35.2749
3.353	0.0468928	3.353	1.11675	3.353	0.33424	3.353	1.34684	3.353	1.13113	3.353	0.805304	3.353	1.10826	3.353	0.606058	3.353	0.171234	3.353	0.0468928	3.353	1.88644	3.353	0.364978	3.352	0.398393	3.353	0.31825	3.353	0.215218	3.353	0.190692		3.353	0.0468928	1.88644	0.364978	0.398393	0.31825	0.215218	0.190692		5.353	6.88644	7.353	15.365	9.353	25.3984	11.353	35.3183
3.359	0.0283046	3.359	1.42665	3.359	0.460384	3.359	1.59699	3.359	1.42468	3.359	1.11219	3.359	1.36394	3.359	0.794279	3.359	0.165197	3.359	0.0283046	3.359	2.49628	3.359	0.439585	3.358	0.404543	3.359	0.36687	3.359	0.246801	3.359	0.193916		3.359	0.0283046	2.49628	0.439585	0.404543	0.36687	0.246801	0.193916		5.359	7.49628	7.359	15.4396	9.359	25.4045	11.359	35.3669
3.365	0.048132	3.365	1.68808	3.364	0.534223	3.365	1.8571	3.365	1.77417	3.365	1.44512	3.365	1.62365	3.365	0.99997	3.365	0.249178	3.365	0.048132	3.365	3.15401	3.365	0.51233	3.364	0.432506	3.365	0.442312	3.365	0.373317	3.365	0.258859		3.365	0.048132	3.15401	0.51233	0.432506	0.442312	0.373317	0.258859		5.365	8.15401	7.365	15.5123	9.365	25.4325	11.365	35.4423
3.371	0.0504977	3.371	1.81639	3.37	0.59175	3.371	2.04149	3.371	1.96452	3.37	1.67064	3.371	1.70754	3.371	1.15289	3.371	0.275904	3.371	0.0504977	3.37	3.61757	3.371	0.59712	3.37	0.444779	3.371	0.507914	3.371	0.453711	3.371	0.318912		3.371	0.0504977	3.61757	0.59712	0.444779	0.507914	0.453711	0.318912		5.371	8.61757	7.371	15.5971	9.371	25.4448	11.371	35.5079
3.376	0.0256854	3.377	1.94939	3.376	0.625609	3.377	2.09726	3.377	2.12547	3.376	1.78263	3.377	1.84013	3.377	1.23951	3.376	0.3113	3.376	0.0256854	3.376	3.84732	3.377	0.675955	3.376	0.420889	3.377	0.522252	3.377	0.515757	3.377	0.353251		3.376	0.0256854	3.84732	0.675955	0.420889	0.522252	0.515757	0.353251		5.376	8.84732	7.376	15.676	9.376	25.4209	11.376	35.5223
3.382	0.038162	3.382	1.97968	3.382	0.66003	3.383	2.09188	3.383	2.19777	3.382	1.89283	3.382	1.82181	3.383	1.26313	3.382	0.382277	3.382	0.038162	3.382	3.84946	3.383	0.686058	3.382	0.445818	3.383	0.521379	3.383	0.517195	3.383	0.396592		3.382	0.038162	3.84946	0.686058	0.445818	0.521379	0.517195	0.396592		5.382	8.84946	7.382	15.6861	9.382	25.4458	11.382	35.5214
3.388	0.0346415	3.388	2.0242	3.388	0.663455	3.388	2.12032	3.389	2.18802	3.388	1.91027	3.388	1.84559	3.388	1.31115	3.388	0.399456	3.388	0.0346415	3.388	3.86572	3.388	0.666223	3.388	0.428132	3.388	0.522199	3.388	0.534877	3.388	0.366525		3.388	0.0346415	3.86572	0.666223	0.428132	0.522199	0.534877	0.366525		5.388	8.86572	7.388	15.6662	9.388	25.4281	11.388	35.5222
3.394	0.0338529	3.394	1.98844	3.394	0.653881	3.394	2.11169	3.394	2.23021	3.394	1.93957	3.394	1.84768	3.394	1.4	3.394	0.387835	3.394	0.0338529	3.394	3.89759	3.394	0.677337	3.394	0.411158	3.394	0.508867	3.394	0.508514	3.394	0.389149		3.394	0.0338529	3.89759	0.677337	0.411158	0.508867	0.508514	0.389149		5.394	8.89759	7.394	15.6773	9.394	25.4112	11.394	35.5089
3.4	0.0513708	3.4	2.02776	3.4	0.655846	3.4	2.14505	3.4	2.20039	3.4	1.91716	3.4	1.80232	3.4	1.33409	3.4	0.415891	3.4	0.0513708	3.4	3.80827	3.4	0.615759	3.4	0.403013	3.4	0.495164	3.4	0.541268	3.4	0.389122		3.4	0.0513708	3.80827	0.615759	0.403013	0.495164	0.541268	0.389122		5.4	8.80827	7.4	15.6158	9.4	25.403	11.4	35.4952
3.406	0.0341627	3.406	2.01494	3.406	0.618646	3.406	2.13201	3.406	2.17559	3.406	1.94434	3.406	1.79433	3.406	1.35567	3.406	0.427459	3.406	0.0341627	3.406	3.76748	3.406	0.606506	3.406	0.368763	3.406	0.509158	3.406	0.547446	3.406	0.380094		3.406	0.0341627	3.76748	0.606506	0.368763	0.509158	0.547446	0.380094		5.406	8.76748	7.406	15.6065	9.406	25.3688	11.406	35.5092
3.412	0.0460197	3.412	2.07897	3.412	0.646048	3.412	2.0537	3.412	2.13882	3.412	1.9813	3.412	1.8085	3.412	1.36227	3.412	0.387862	3.412	0.0460197	3.412	3.76471	3.412	0.599114	3.412	0.361574	3.412	0.508576	3.412	0.568536	3.412	0.351827		3.412	0.0460197	3.76471	0.599114	0.361574	0.508576	0.568536	0.351827		5.412	8.76471	7.412	15.5991	9.412	25.3616	11.412	35.5086
3.418	0.0440764	3.418	2.0535	3.418	0.622661	3.418	2.05118	3.418	2.16586	3.418	1.97496	3.418	1.80644	3.418	1.3365	3.418	0.380921	3.418	0.0440764	3.418	3.58086	3.418	0.540833	3.418	0.304665	3.418	0.450142	3.418	0.566512	3.418	0.350645		3.418	0.0440764	3.58086	0.540833	0.304665	0.450142	0.566512	0.350645		5.418	8.58086	7.418	15.5408	9.418	25.3047	11.418	35.4501
3.424	0.0619041	3.424	2.02389	3.424	0.642005	3.424	2.08694	3.424	2.14818	3.424	1.94591	3.424	1.77192	3.424	1.36554	3.424	0.376214	3.424	0.0619041	3.424	3.56983	3.424	0.591244	3.424	0.345092	3.424	0.464612	3.424	0.558603	3.424	0.366068		3.424	0.0619041	3.56983	0.591244	0.345092	0.464612	0.558603	0.366068		5.424	8.56983	7.424	15.5912	9.424	25.3451	11.424	35.4646
3.43	0.0401616	3.43	2.14982	3.43	0.65214	3.43	2.06427	3.43	2.21635	3.43	1.97833	3.43	1.78687	3.43	1.41205	3.43	0.358609	3.43	0.0401616	3.43	3.59618	3.43	0.593637	3.43	0.329894	3.43	0.439561	3.43	0.551041	3.43	0.388907		3.43	0.0401616	3.59618	0.593637	0.329894	0.439561	0.551041	0.388907		5.43	8.59618	7.43	15.5936	9.43	25.3299	11.43	35.4396
3.436	0.0614816	3.436	2.35768	3.436	0.681171	3.436	2.10046	3.436	2.30581	3.436	2.09968	3.436	1.85751	3.436	1.41023	3.436	0.351216	3.436	0.0614816	3.436	3.58545	3.436	0.564629	3.436	0.286378	3.436	0.441148	3.436	0.49235	3.436	0.393045		3.436	0.0614816	3.58545	0.564629	0.286378	0.441148	0.49235	0.393045		5.436	8.58545	7.436	15.5646	9.436	25.2864	11.436	35.4411
3.442	0	3.442	2.91975	3.442	0.714216	3.442	2.36208	3.442	2.6465	3.442	2.23777	3.442	2.04366	3.442	1.54403	3.442	0.42222	3.442	0	3.442	3.64598	3.442	0.597413	3.441	0.303599	3.442	0.432419	3.442	0.552133	3.442	0.409435		3.442	0	3.64598	0.597413	0.303599	0.432419	0.552133	0.409435		5.442	8.64598	7.442	15.5974	9.442	25.3036	11.442	35.4324
3.448	0.039542	3.448	3.9506	3.448	0.894377	3.448	2.97987	3.448	3.31923	3.448	2.82754	3.448	2.44958	3.448	1.7912	3.448	0.430278	3.448	0.039542	3.448	4.06178	3.448	0.61661	3.447	0.298624	3.448	0.490006	3.448	0.534104	3.448	0.437782		3.448	0.039542	4.06178	0.61661	0.298624	0.490006	0.534104	0.437782		5.448	9.06178	7.448	15.6166	9.448	25.2986	11.448	35.49
3.454	0.0358244	3.454	5.56196	3.453	1.19212	3.454	3.91906	3.454	4.37727	3.454	3.82912	3.454	3.25903	3.454	2.43052	3.454	0.458414	3.454	0.0358244	3.454	4.95838	3.454	0.697731	3.453	0.325849	3.454	0.552302	3.454	0.617827	3.454	0.390062		3.454	0.0358244	4.95838	0.697731	0.325849	0.552302	0.617827	0.390062		5.454	9.95838	7.454	15.6977	9.454	25.3258	11.454	35.5523
3.46	0.033008	3.46	7.59831	3.459	1.51443	3.46	5.2428	3.46	5.94114	3.46	5.18278	3.46	4.36414	3.46	3.32609	3.46	0.526785	3.46	0.033008	3.459	6.96788	3.46	0.78611	3.459	0.364772	3.46	0.614888	3.46	0.727806	3.46	0.450491		3.46	0.033008	6.96788	0.78611	0.364772	0.614888	0.727806	0.450491		5.46	11.9679	7.46	15.7861	9.46	25.3648	11.46	35.6149
3.466	0.0549758	3.466	9.69578	3.465	2.00536	3.466	6.73998	3.466	7.7936	3.465	6.94992	3.466	5.56692	3.466	4.39013	3.465	0.593826	3.466	0.0549758	3.465	9.75882	3.466	0.921152	3.465	0.420479	3.466	0.705673	3.466	0.872244	3.466	0.526908		3.466	0.0549758	9.75882	0.921152	0.420479	0.705673	0.872244	0.526908		5.466	14.7588	7.466	15.9212	9.466	25.4205	11.466	35.7057
3.471	0.0388942	3.471	11.2832	3.471	2.53104	3.472	8.08873	3.472	9.39806	3.471	8.65546	3.472	6.77625	3.472	5.41277	3.471	0.695386	3.471	0.0388942	3.471	13.1473	3.472	1.0701	3.471	0.490809	3.472	0.851718	3.472	1.07774	3.472	0.617726		3.471	0.0388942	13.1473	1.0701	0.490809	0.851718	1.07774	0.617726		5.471	18.1473	7.471	16.0701	9.471	25.4908	11.471	35.8517
3.477	0.0345007	3.477	12.038	3.477	2.96144	3.477	9.12055	3.478	10.567	3.477	9.81156	3.477	7.54404	3.478	6.28109	3.477	0.820879	3.477	0.0345007	3.477	15.5121	3.477	1.18366	3.477	0.561358	3.478	0.88801	3.477	1.24162	3.478	0.724317		3.477	0.0345007	15.5121	1.18366	0.561358	0.88801	1.24162	0.724317		5.477	20.5121	7.477	16.1837	9.477	25.5614	11.477	35.888
3.483	0.0441609	3.483	12.5372	3.483	3.32474	3.483	9.61544	3.483	11.388	3.483	10.4766	3.483	8.05777	3.483	6.7579	3.483	0.932517	3.483	0.0441609	3.483	16.9395	3.483	1.24069	3.483	0.531892	3.483	0.929276	3.483	1.38073	3.483	0.796273		3.483	0.0441609	16.9395	1.24069	0.531892	0.929276	1.38073	0.796273		5.483	21.9395	7.483	16.2407	9.483	25.5319	11.483	35.9293
3.489	0.039373	3.489	12.7089	3.489	3.60786	3.489	9.75627	3.489	11.575	3.489	10.8866	3.489	8.23323	3.489	7.03386	3.489	0.908184	3.489	0.039373	3.489	17.732	3.489	1.27395	3.489	0.545778	3.489	0.902374	3.489	1.4844	3.489	0.801486		3.489	0.039373	17.732	1.27395	0.545778	0.902374	1.4844	0.801486		5.489	22.732	7.489	16.274	9.489	25.5458	11.489	35.9024
3.495	0.0314308	3.495	12.4632	3.495	3.6655	3.495	9.65914	3.495	11.4091	3.495	10.7034	3.495	8.24404	3.495	7.12981	3.495	0.995117	3.495	0.0314308	3.495	17.6723	3.495	1.23561	3.495	0.504859	3.495	0.945889	3.495	1.49968	3.495	0.780098		3.495	0.0314308	17.6723	1.23561	0.504859	0.945889	1.49968	0.780098		5.495	22.6723	7.495	16.2356	9.495	25.5049	11.495	35.9459
3.501	0.0384999	3.501	12.3301	3.501	3.61948	3.501	9.4227	3.501	11.3066	3.501	10.6201	3.501	8.18919	3.501	7.04241	3.501	0.898398	3.501	0.0384999	3.501	17.2242	3.501	1.16279	3.501	0.529432	3.501	0.927927	3.501	1.408	3.501	0.743126		3.501	0.0384999	17.2242	1.16279	0.529432	0.927927	1.408	0.743126		5.501	22.2242	7.501	16.1628	9.501	25.5294	11.501	35.9279
3.507	0.0551166	3.507	12.4009	3.507	3.67796	3.507	9.43568	3.507	11.2015	3.507	10.7657	3.507	8.07308	3.507	6.949	3.507	0.930523	3.507	0.0551166	3.507	17.5249	3.507	1.15859	3.507	0.545204	3.507	0.852379	3.507	1.43527	3.507	0.736946		3.507	0.0551166	17.5249	1.15859	0.545204	0.852379	1.43527	0.736946		5.507	22.5249	7.507	16.1586	9.507	25.5452	11.507	35.8524
3.513	0.0594257	3.513	12.2334	3.513	3.68268	3.513	9.35124	3.513	11.1884	3.513	10.5386	3.513	8.06991	3.513	7.0463	3.513	0.949909	3.513	0.0594257	3.513	17.5541	3.513	1.14731	3.513	0.559718	3.513	0.863119	3.513	1.38124	3.513	0.73227		3.513	0.0594257	17.5541	1.14731	0.559718	0.863119	1.38124	0.73227		5.513	22.5541	7.513	16.1473	9.513	25.5597	11.513	35.8631
3.519	0.0439919	3.519	12.3285	3.519	3.708	3.519	9.40467	3.519	11.2109	3.519	10.7158	3.519	8.13732	3.519	6.9722	3.519	0.906296	3.519	0.0439919	3.519	17.4802	3.519	1.15407	3.519	0.532439	3.519	0.849654	3.519	1.36712	3.519	0.772064		3.519	0.0439919	17.4802	1.15407	0.532439	0.849654	1.36712	0.772064		5.519	22.4802	7.519	16.1541	9.519	25.5324	11.519	35.8497
3.525	0.0365848	3.525	12.3285	3.525	3.65356	3.525	9.54964	3.525	11.1873	3.525	10.7768	3.525	8.1842	3.525	6.93913	3.525	0.914487	3.525	0.0365848	3.525	17.3533	3.525	1.12216	3.525	0.537359	3.525	0.844073	3.525	1.36252	3.525	0.763358		3.525	0.0365848	17.3533	1.12216	0.537359	0.844073	1.36252	0.763358		5.525	22.3533	7.525	16.1222	9.525	25.5374	11.525	35.8441
3.531	0.0292341	3.531	12.504	3.531	3.74167	3.531	9.54498	3.531	11.0812	3.531	10.7614	3.531	8.18022	3.531	7.10798	3.531	0.881272	3.531	0.0292341	3.531	17.3908	3.531	1.15061	3.531	0.561167	3.531	0.81143	3.531	1.33887	3.531	0.760026		3.531	0.0292341	17.3908	1.15061	0.561167	0.81143	1.33887	0.760026		5.531	22.3908	7.531	16.1506	9.531	25.5612	11.531	35.8114
3.537	0.0197992	3.537	12.4533	3.537	3.7205	3.537	9.36534	3.537	11.1401	3.537	10.6628	3.537	8.23538	3.537	7.10661	3.537	0.872789	3.537	0.0197992	3.537	17.4202	3.537	1.17454	3.536	0.566552	3.537	0.848147	3.537	1.3712	3.537	0.712387		3.537	0.0197992	17.4202	1.17454	0.566552	0.848147	1.3712	0.712387		5.537	22.4202	7.537	16.1745	9.537	25.5666	11.537	35.8481
3.543	0.0588906	3.543	12.3944	3.543	3.70913	3.543	9.47652	3.543	11.3909	3.543	10.7567	3.543	8.26392	3.543	7.07992	3.543	0.888346	3.543	0.0588906	3.543	17.3614	3.543	1.1655	3.542	0.553541	3.543	0.827302	3.543	1.3863	3.543	0.729637		3.543	0.0588906	17.3614	1.1655	0.553541	0.827302	1.3863	0.729637		5.543	22.3614	7.543	16.1655	9.543	25.5535	11.543	35.8273
3.549	0.064298	3.549	12.3019	3.548	3.69189	3.549	9.49093	3.549	11.3404	3.549	10.7134	3.549	8.29131	3.549	7.07838	3.549	0.887814	3.549	0.064298	3.548	17.5838	3.549	1.16526	3.548	0.585549	3.549	0.836111	3.549	1.39327	3.549	0.752637		3.549	0.064298	17.5838	1.16526	0.585549	0.836111	1.39327	0.752637		5.549	22.5838	7.549	16.1653	9.549	25.5855	11.549	35.8361
3.555	0.0458507	3.555	11.9076	3.554	3.64927	3.555	9.11326	3.555	11.1318	3.554	10.5014	3.555	8.22004	3.555	6.962	3.555	0.904116	3.555	0.0458507	3.554	17.3294	3.555	1.12785	3.554	0.527437	3.555	0.850395	3.555	1.35735	3.555	0.745248		3.555	0.0458507	17.3294	1.12785	0.527437	0.850395	1.35735	0.745248		5.555	22.3294	7.555	16.1278	9.555	25.5274	11.555	35.8504
3.56	0.0427245	3.561	11.6441	3.56	3.5434	3.561	9.03537	3.561	10.6535	3.56	10.1865	3.561	7.95333	3.561	6.80259	3.56	0.869225	3.56	0.0427245	3.56	16.9693	3.561	1.11357	3.56	0.566962	3.561	0.848914	3.561	1.34374	3.561	0.792673		3.56	0.0427245	16.9693	1.11357	0.566962	0.848914	1.34374	0.792673		5.56	21.9693	7.56	16.1136	9.56	25.567	11.56	35.8489
3.566	0.0650303	3.566	10.6789	3.566	3.49367	3.567	8.79016	3.567	9.84587	3.566	9.90623	3.566	7.60897	3.567	6.55218	3.566	0.849493	3.566	0.0650303	3.566	16.2759	3.566	1.06819	3.566	0.564584	3.567	0.808388	3.567	1.31512	3.567	0.711715		3.566	0.0650303	16.2759	1.06819	0.564584	0.808388	1.31512	0.711715		5.566	21.2759	7.566	16.0682	9.566	25.5646	11.566	35.8084
3.572	0.0420486	3.572	9.68196	3.572	3.20135	3.572	8.12057	3.573	8.95968	3.572	8.93224	3.572	7.00127	3.572	5.95867	3.572	0.838989	3.572	0.0420486	3.572	14.8657	3.572	1.03455	3.572	0.50393	3.572	0.793998	3.572	1.26641	3.572	0.69245		3.572	0.0420486	14.8657	1.03455	0.50393	0.793998	1.26641	0.69245		5.572	19.8657	7.572	16.0346	9.572	25.5039	11.572	35.794
3.578	0.0433441	3.578	8.26323	3.578	2.76278	3.578	7.14634	3.578	7.77592	3.578	7.767	3.578	6.0944	3.578	5.23771	3.578	0.741152	3.578	0.0433441	3.578	13.2397	3.578	0.956089	3.578	0.452186	3.578	0.684908	3.578	1.13374	3.578	0.576159		3.578	0.0433441	13.2397	0.956089	0.452186	0.684908	1.13374	0.576159		5.578	18.2397	7.578	15.9561	9.578	25.4522	11.578	35.6849
3.584	0.0470054	3.584	6.52274	3.584	2.34802	3.584	5.93771	3.584	6.40527	3.584	6.52884	3.584	5.07962	3.584	4.3153	3.584	0.693391	3.584	0.0470054	3.584	10.9698	3.584	0.788476	3.584	0.408343	3.584	0.621078	3.584	0.97442	3.584	0.518363		3.584	0.0470054	10.9698	0.788476	0.408343	0.621078	0.97442	0.518363		5.584	15.9698	7.584	15.7885	9.584	25.4083	11.584	35.6211
3.59	0.0586371	3.59	4.87616	3.59	1.86554	3.59	4.6814	3.59	4.99088	3.59	5.11495	3.59	3.98729	3.59	3.36777	3.59	0.549017	3.59	0.0586371	3.59	8.68744	3.59	0.699937	3.59	0.337985	3.59	0.497069	3.59	0.81792	3.59	0.488619		3.59	0.0586371	8.68744	0.699937	0.337985	0.497069	0.81792	0.488619		5.59	13.6874	7.59	15.6999	9.59	25.338	11.59	35.4971
3.596	0.0345007	3.596	3.49066	3.596	1.46473	3.596	3.55396	3.596	3.61992	3.596	3.74064	3.596	3.03406	3.596	2.62646	3.596	0.441394	3.596	0.0345007	3.596	6.4807	3.596	0.541524	3.596	0.286542	3.596	0.419907	3.596	0.644669	3.596	0.374183		3.596	0.0345007	6.4807	0.541524	0.286542	0.419907	0.644669	0.374183		5.596	11.4807	7.596	15.5415	9.596	25.2865	11.596	35.4199
3.602	0.049174	3.602	2.44903	3.602	1.09374	3.602	2.69021	3.602	2.48573	3.602	2.64028	3.602	2.20579	3.602	1.82122	3.602	0.341749	3.602	0.049174	3.602	4.54748	3.602	0.414272	3.602	0.267053	3.602	0.344041	3.602	0.488302	3.602	0.308863		3.602	0.049174	4.54748	0.414272	0.267053	0.344041	0.488302	0.308863		5.602	9.54748	7.602	15.4143	9.602	25.2671	11.602	35.344
3.608	0.0704941	3.608	1.66141	3.608	0.787605	3.608	1.91352	3.608	1.72374	3.608	1.83373	3.608	1.60302	3.608	1.26746	3.608	0.270666	3.608	0.0704941	3.608	3.08061	3.608	0.321107	3.608	0.232749	3.608	0.272196	3.608	0.36152	3.608	0.227476		3.608	0.0704941	3.08061	0.321107	0.232749	0.272196	0.36152	0.227476		5.608	8.08061	7.608	15.3211	9.608	25.2327	11.608	35.2722
3.614	0.0332333	3.614	1.12118	3.614	0.600959	3.614	1.36641	3.614	1.1645	3.614	1.22671	3.614	1.16519	3.614	0.892722	3.614	0.220484	3.614	0.0332333	3.614	2.07955	3.614	0.249106	3.614	0.258716	3.614	0.229132	3.614	0.287464	3.614	0.192707		3.614	0.0332333	2.07955	0.249106	0.258716	0.229132	0.287464	0.192707		5.614	7.07955	7.614	15.2491	9.614	25.2587	11.614	35.2291
3.62	0.0323321	3.62	0.770998	3.62	0.448733	3.62	1.04483	3.62	0.783886	3.62	0.853374	3.62	0.901662	3.62	0.670541	3.62	0.168654	3.62	0.0323321	3.62	1.40874	3.62	0.226001	3.62	0.20342	3.62	0.278598	3.62	0.235696	3.62	0.155842		3.62	0.0323321	1.40874	0.226001	0.20342	0.278598	0.235696	0.155842		5.62	6.40874	7.62	15.226	9.62	25.2034	11.62	35.2786
3.626	0.0372044	3.626	0.551876	3.626	0.334717	3.626	0.811445	3.626	0.580999	3.626	0.684083	3.626	0.702558	3.626	0.47318	3.626	0.188439	3.626	0.0372044	3.626	1.01076	3.626	0.216668	3.625	0.207219	3.626	0.170724	3.626	0.199587	3.626	0.113442		3.626	0.0372044	1.01076	0.216668	0.207219	0.170724	0.199587	0.113442		5.626	6.01076	7.626	15.2167	9.626	25.2072	11.626	35.1707
3.632	0.0733104	3.632	0.424574	3.632	0.285276	3.632	0.627285	3.632	0.427843	3.632	0.541528	3.632	0.570778	3.632	0.379125	3.632	0.159559	3.632	0.0733104	3.632	0.770729	3.632	0.195318	3.631	0.190299	3.632	0.186411	3.632	0.171573	3.632	0.15028		3.632	0.0733104	0.770729	0.195318	0.190299	0.186411	0.171573	0.15028		5.632	5.77073	7.632	15.1953	9.632	25.1903	11.632	35.1864
3.638	0.0397955	3.638	0.319251	3.637	0.26276	3.638	0.537877	3.638	0.353429	3.638	0.408675	3.638	0.537645	3.638	0.333649	3.638	0.175781	3.638	0.0397955	3.638	0.557592	3.638	0.172399	3.637	0.216895	3.638	0.168317	3.638	0.128753	3.638	0.134024		3.638	0.0397955	0.557592	0.172399	0.216895	0.168317	0.128753	0.134024		5.638	5.55759	7.638	15.1724	9.638	25.2169	11.638	35.1683
3.644	0.0376269	3.644	0.262744	3.643	0.214975	3.644	0.519955	3.644	0.330377	3.644	0.372733	3.644	0.431369	3.644	0.297984	3.644	0.150943	3.644	0.0376269	3.643	0.504707	3.644	0.141237	3.643	0.154546	3.644	0.172444	3.644	0.150536	3.644	0.153451		3.644	0.0376269	0.504707	0.141237	0.154546	0.172444	0.150536	0.153451		5.644	5.50471	7.644	15.1412	9.644	25.1545	11.644	35.1724
3.65	0.0329517	3.65	0.261341	3.649	0.194704	3.65	0.464675	3.65	0.272325	3.649	0.314465	3.65	0.429531	3.65	0.283645	3.649	0.127913	3.65	0.0329517	3.649	0.411615	3.65	0.174978	3.649	0.165753	3.65	0.163344	3.65	0.139431	3.65	0.13518		3.65	0.0329517	0.411615	0.174978	0.165753	0.163344	0.139431	0.13518		5.65	5.41161	7.65	15.175	9.65	25.1658	11.65	35.1633
3.655	0.0293185	3.655	0.202167	3.655	0.202425	3.656	0.464761	3.656	0.249385	3.655	0.311295	3.656	0.367135	3.656	0.257064	3.655	0.16065	3.655	0.0293185	3.655	0.367915	3.656	0.156313	3.655	0.175375	3.656	0.13787	3.656	0.129126	3.656	0.150253		3.655	0.0293185	0.367915	0.156313	0.175375	0.13787	0.129126	0.150253		5.655	5.36791	7.655	15.1563	9.655	25.1754	11.655	35.1379
3.661	0.0314027	3.661	0.20475	3.661	0.186113	3.661	0.429404	3.662	0.288012	3.661	0.288556	3.661	0.358978	3.662	0.23898	3.661	0.134375	3.661	0.0314027	3.661	0.346491	3.661	0.161577	3.661	0.181552	3.662	0.135886	3.661	0.138473	3.662	0.119219		3.661	0.0314027	0.346491	0.161577	0.181552	0.135886	0.138473	0.119219		5.661	5.34649	7.661	15.1616	9.661	25.1816	11.661	35.1359
3.667	0.0312618	3.667	0.208483	3.667	0.193132	3.667	0.420915	3.667	0.266393	3.667	0.297486	3.667	0.329074	3.667	0.249517	3.667	0.126663	3.667	0.0312618	3.667	0.375285	3.667	0.159344	3.667	0.175676	3.667	0.136204	3.667	0.103295	3.667	0.114652		3.667	0.0312618	0.375285	0.159344	0.175676	0.136204	0.103295	0.114652		5.667	5.37529	7.667	15.1593	9.667	25.1757	11.667	35.1362
3.673	0.038331	3.673	0.208988	3.673	0.166151	3.673	0.394875	3.673	0.280702	3.673	0.280645	3.673	0.326262	3.673	0.210079	3.673	0.142805	3.673	0.038331	3.673	0.318	3.673	0.16857	3.673	0.165808	3.673	0.150435	3.673	0.127688	3.673	0.118655		3.673	0.038331	0.318	0.16857	0.165808	0.150435	0.127688	0.118655		5.673	5.318	7.673	15.1686	9.673	25.1658	11.673	35.1504
3.679	0.0434286	3.679	0.218448	3.679	0.158964	3.679	0.392789	3.679	0.286156	3.679	0.257051	3.679	0.320916	3.679	0.205802	3.679	0.155464	3.679	0.0434286	3.679	0.308319	3.679	0.125071	3.679	0.163621	3.679	0.144457	3.679	0.162332	3.679	0.129537		3.679	0.0434286	0.308319	0.125071	0.163621	0.144457	0.162332	0.129537		5.679	5.30832	7.679	15.1251	9.679	25.1636	11.679	35.1445
3.685	0.0599608	3.685	0.227459	3.685	0.169633	3.685	0.367207	3.685	0.258241	3.685	0.276759	3.685	0.312953	3.685	0.243592	3.685	0.150119	3.685	0.0599608	3.685	0.335601	3.685	0.180933	3.685	0.185133	3.685	0.138981	3.685	0.130457	3.685	0.115726		3.685	0.0599608	0.335601	0.180933	0.185133	0.138981	0.130457	0.115726		5.685	5.3356	7.685	15.1809	9.685	25.1851	11.685	35.139
3.691	0.0595383	3.691	0.217662	3.691	0.155595	3.691	0.367779	3.691	0.275951	3.691	0.264383	3.691	0.312424	3.691	0.231154	3.691	0.154108	3.691	0.0595383	3.691	0.325618	3.691	0.135654	3.691	0.168979	3.691	0.142685	3.691	0.169016	3.691	0.150441		3.691	0.0595383	0.325618	0.135654	0.168979	0.142685	0.169016	0.150441		5.691	5.32562	7.691	15.1357	9.691	25.169	11.691	35.1427
3.697	0.042978	3.697	0.219319	3.697	0.174883	3.697	0.33548	3.697	0.244831	3.697	0.22924	3.697	0.316851	3.697	0.221399	3.697	0.125972	3.697	0.042978	3.697	0.325563	3.697	0.169022	3.697	0.161845	3.697	0.120782	3.697	0.150988	3.697	0.113657		3.697	0.042978	0.325563	0.169022	0.161845	0.120782	0.150988	0.113657		5.697	5.32556	7.697	15.169	9.697	25.1618	11.697	35.1208
3.703	0.050019	3.703	0.240344	3.703	0.164355	3.703	0.296464	3.703	0.259871	3.703	0.268104	3.703	0.310754	3.703	0.257092	3.703	0.123313	3.703	0.050019	3.703	0.306697	3.703	0.127172	3.703	0.163813	3.703	0.133215	3.703	0.169975	3.703	0.106268		3.703	0.050019	0.306697	0.127172	0.163813	0.133215	0.169975	0.106268		5.703	5.3067	7.703	15.1272	9.703	25.1638	11.703	35.1332
3.709	0.0563558	3.709	0.233944	3.709	0.181509	3.709	0.308211	3.709	0.253012	3.709	0.256969	3.709	0.279542	3.709	0.23079	3.709	0.162405	3.709	0.0563558	3.709	0.308539	3.709	0.166363	3.709	0.178928	3.709	0.125835	3.709	0.159323	3.709	0.0976163		3.709	0.0563558	0.308539	0.166363	0.178928	0.125835	0.159323	0.0976163		5.709	5.30854	7.709	15.1664	9.709	25.1789	11.709	35.1258
3.715	0.0324729	3.715	0.258029	3.715	0.189903	3.715	0.311041	3.715	0.224393	3.715	0.240927	3.715	0.293825	3.715	0.207172	3.715	0.168681	3.715	0.0324729	3.715	0.301774	3.715	0.147937	3.715	0.150036	3.715	0.13049	3.715	0.140869	3.715	0.101727		3.715	0.0324729	0.301774	0.147937	0.150036	0.13049	0.140869	0.101727		5.715	5.30177	7.715	15.1479	9.715	25.15	11.715	35.1305
3.721	0.0143917	3.721	0.247979	3.721	0.19667	3.721	0.294692	3.721	0.242723	3.721	0.232493	3.721	0.284359	3.721	0.198479	3.721	0.114191	3.721	0.0143917	3.721	0.296328	3.721	0.168012	3.72	0.159877	3.721	0.132183	3.721	0.143053	3.721	0.116479		3.721	0.0143917	0.296328	0.168012	0.159877	0.132183	0.143053	0.116479		5.721	5.29633	7.721	15.168	9.721	25.1599	11.721	35.1322
3.727	0.040922	3.727	0.247979	3.727	0.191756	3.727	0.270282	3.727	0.261698	3.727	0.230205	3.727	0.290428	3.727	0.208821	3.727	0.108607	3.727	0.040922	3.727	0.303396	3.727	0.136265	3.726	0.152934	3.727	0.137024	3.727	0.15722	3.727	0.100679		3.727	0.040922	0.303396	0.136265	0.152934	0.137024	0.15722	0.100679		5.727	5.3034	7.727	15.1363	9.727	25.1529	11.727	35.137
3.733	0.0515116	3.733	0.230098	3.732	0.212055	3.733	0.233838	3.733	0.259028	3.733	0.222791	3.733	0.291542	3.733	0.200072	3.733	0.13411	3.733	0.0515116	3.732	0.292423	3.733	0.173967	3.732	0.12754	3.733	0.140172	3.733	0.149737	3.733	0.144047		3.733	0.0515116	0.292423	0.173967	0.12754	0.140172	0.149737	0.144047		5.733	5.29242	7.733	15.174	9.733	25.1275	11.733	35.1402
3.739	0.036444	3.739	0.249663	3.738	0.144309	3.739	0.284802	3.739	0.247192	3.738	0.228441	3.739	0.29505	3.739	0.227492	3.739	0.135546	3.739	0.036444	3.738	0.267479	3.739	0.165938	3.738	0.157143	3.739	0.178687	3.739	0.142281	3.739	0.146223		3.739	0.036444	0.267479	0.165938	0.157143	0.178687	0.142281	0.146223		5.739	5.26748	7.739	15.1659	9.739	25.1571	11.739	35.1787
3.744	0.0221649	3.745	0.25087	3.744	0.171514	3.745	0.283573	3.745	0.255823	3.744	0.18401	3.745	0.291793	3.745	0.224641	3.744	0.0982087	3.744	0.0221649	3.744	0.291296	3.745	0.176041	3.744	0.18732	3.745	0.143055	3.745	0.110618	3.745	0.10917		3.744	0.0221649	0.291296	0.176041	0.18732	0.143055	0.110618	0.10917		5.744	5.2913	7.744	15.176	9.744	25.1873	11.744	35.1431
3.75	0.0357117	3.75	0.240905	3.75	0.192037	3.751	0.269424	3.751	0.251465	3.75	0.187951	3.75	0.309529	3.751	0.235821	3.75	0.131424	3.75	0.0357117	3.75	0.347536	3.75	0.193031	3.75	0.171466	3.751	0.140992	3.751	0.142227	3.751	0.133863		3.75	0.0357117	0.347536	0.193031	0.171466	0.140992	0.142227	0.133863		5.75	5.34754	7.75	15.193	9.75	25.1715	11.75	35.141
3.756	0.0379367	3.756	0.255334	3.756	0.210314	3.756	0.278056	3.757	0.226052	3.756	0.209616	3.756	0.30616	3.756	0.21142	3.756	0.135359	3.756	0.0379367	3.756	0.355264	3.756	0.152856	3.756	0.154	3.756	0.18366	3.756	0.102337	3.756	0.154338		3.756	0.0379367	0.355264	0.152856	0.154	0.18366	0.102337	0.154338		5.756	5.35526	7.756	15.1529	9.756	25.154	11.756	35.1837
3.762	0.0487516	3.762	0.271783	3.762	0.199814	3.762	0.329106	3.762	0.232237	3.762	0.229185	3.762	0.351321	3.762	0.227464	3.762	0.141529	3.762	0.0487516	3.762	0.389393	3.762	0.165113	3.762	0.19142	3.762	0.159376	3.762	0.125105	3.762	0.150603		3.762	0.0487516	0.389393	0.165113	0.19142	0.159376	0.125105	0.150603		5.762	5.38939	7.762	15.1651	9.762	25.1914	11.762	35.1594
3.768	0.0318815	3.768	0.294044	3.768	0.198382	3.768	0.320559	3.768	0.280365	3.768	0.240734	3.768	0.349288	3.768	0.214076	3.768	0.132088	3.768	0.0318815	3.768	0.496897	3.768	0.184789	3.768	0.194536	3.768	0.193553	3.768	0.118181	3.768	0.123975		3.768	0.0318815	0.496897	0.184789	0.194536	0.193553	0.118181	0.123975		5.768	5.4969	7.768	15.1848	9.768	25.1945	11.768	35.1936
3.774	0.0378803	3.774	0.448266	3.774	0.210764	3.774	0.36998	3.774	0.37114	3.774	0.284559	3.774	0.40592	3.774	0.249741	3.774	0.11693	3.774	0.0378803	3.774	0.585066	3.774	0.171601	3.774	0.188441	3.774	0.179427	3.774	0.154024	3.774	0.11003		3.774	0.0378803	0.585066	0.171601	0.188441	0.179427	0.154024	0.11003		5.774	5.58507	7.774	15.1716	9.774	25.1884	11.774	35.1794
3.78	0.0341627	3.78	0.83267	3.78	0.22146	3.78	0.554426	3.78	0.549485	3.78	0.382766	3.78	0.532661	3.78	0.337311	3.78	0.119111	3.78	0.0341627	3.78	0.691222	3.78	0.22507	3.78	0.21162	3.78	0.191014	3.78	0.159829	3.78	0.15818		3.78	0.0341627	0.691222	0.22507	0.21162	0.191014	0.159829	0.15818		5.78	5.69122	7.78	15.2251	9.78	25.2116	11.78	35.191
3.786	0.0441046	3.786	1.58371	3.786	0.291228	3.786	0.896451	3.786	0.931701	3.786	0.670412	3.786	0.771274	3.786	0.546104	3.786	0.122116	3.786	0.0441046	3.786	1.03582	3.786	0.210074	3.786	0.231328	3.786	0.169375	3.786	0.154876	3.786	0.105838		3.786	0.0441046	1.03582	0.210074	0.231328	0.169375	0.154876	0.105838		5.786	6.03582	7.786	15.2101	9.786	25.2313	11.786	35.1694
3.792	0.0483855	3.792	2.62388	3.792	0.417793	3.792	1.42967	3.792	1.5922	3.792	1.19526	3.792	1.23118	3.792	0.882073	3.792	0.167856	3.792	0.0483855	3.792	1.73534	3.792	0.257109	3.792	0.225451	3.792	0.190246	3.792	0.172931	3.792	0.131875		3.792	0.0483855	1.73534	0.257109	0.225451	0.190246	0.172931	0.131875		5.792	6.73534	7.792	15.2571	9.792	25.2255	11.792	35.1902
3.798	0.023376	3.798	3.95018	3.798	0.525575	3.798	2.10023	3.798	2.45629	3.798	1.89186	3.798	1.77799	3.798	1.3396	3.798	0.194237	3.798	0.023376	3.798	3.31415	3.798	0.31228	3.798	0.284028	3.798	0.253997	3.798	0.226083	3.798	0.175618		3.798	0.023376	3.31415	0.31228	0.284028	0.253997	0.226083	0.175618		5.798	8.31415	7.798	15.3123	9.798	25.284	11.798	35.254
3.804	0.0325292	3.804	5.27024	3.804	0.698325	3.804	2.98379	3.804	3.41105	3.804	2.72332	3.804	2.45056	3.804	1.9742	3.804	0.241014	3.804	0.0325292	3.804	5.49782	3.804	0.38686	3.804	0.322514	3.804	0.296083	3.804	0.305119	3.804	0.178574		3.804	0.0325292	5.49782	0.38686	0.322514	0.296083	0.305119	0.178574		5.804	10.4978	7.804	15.3869	9.804	25.3225	11.804	35.2961
3.81	0.0305578	3.81	6.10895	3.81	0.782411	3.81	3.69674	3.81	4.25985	3.81	3.47025	3.81	2.96596	3.81	2.44947	3.81	0.348823	3.81	0.0305578	3.81	7.78726	3.81	0.475904	3.809	0.335798	3.81	0.350363	3.81	0.396085	3.81	0.222693		3.81	0.0305578	7.78726	0.475904	0.335798	0.350363	0.396085	0.222693		5.81	12.7873	7.81	15.4759	9.81	25.3358	11.81	35.3504
3.816	0.027854	3.816	6.62015	3.816	0.87346	3.816	4.08284	3.816	4.77992	3.816	3.97776	3.816	3.35136	3.816	2.88064	3.816	0.379485	3.816	0.027854	3.816	9.52748	3.816	0.541976	3.815	0.363597	3.816	0.410754	3.816	0.491098	3.816	0.284493		3.816	0.027854	9.52748	0.541976	0.363597	0.410754	0.491098	0.284493		5.816	14.5275	7.816	15.542	9.816	25.3636	11.816	35.4108
3.822	0.0384718	3.822	6.8334	3.821	0.939494	3.822	4.28646	3.822	5.17105	3.822	4.21715	3.822	3.59637	3.822	3.11884	3.822	0.425278	3.822	0.0384718	3.822	10.5871	3.822	0.603954	3.821	0.374011	3.822	0.410781	3.822	0.523719	3.822	0.310905		3.822	0.0384718	10.5871	0.603954	0.374011	0.410781	0.523719	0.310905		5.822	15.5871	7.822	15.604	9.822	25.374	11.822	35.4108
3.828	0.0262768	3.828	6.86512	3.827	0.91563	3.828	4.37241	3.828	5.20816	3.828	4.4167	3.828	3.69316	3.828	3.2347	3.828	0.452856	3.828	0.0262768	3.827	11.0844	3.828	0.614669	3.827	0.376417	3.828	0.453581	3.828	0.587044	3.828	0.386596		3.828	0.0262768	11.0844	0.614669	0.376417	0.453581	0.587044	0.386596		5.828	16.0844	7.828	15.6147	9.828	25.3764	11.828	35.4536
3.834	0.0351203	3.834	7.04629	3.833	0.97268	3.834	4.48043	3.834	5.28912	3.833	4.41328	3.834	3.72941	3.834	3.32693	3.833	0.439054	3.834	0.0351203	3.833	11.2918	3.834	0.610494	3.833	0.384644	3.834	0.460194	3.834	0.594739	3.834	0.356637		3.834	0.0351203	11.2918	0.610494	0.384644	0.460194	0.594739	0.356637		5.834	16.2918	7.834	15.6105	9.834	25.3846	11.834	35.4602
3.839	0.0327264	3.839	7.03046	3.839	1.01819	3.84	4.44301	3.84	5.29449	3.839	4.45446	3.84	3.85584	3.84	3.42521	3.839	0.422779	3.839	0.0327264	3.839	11.3343	3.84	0.622353	3.839	0.384644	3.84	0.424325	3.84	0.614924	3.84	0.380201		3.839	0.0327264	11.3343	0.622353	0.384644	0.424325	0.614924	0.380201		5.839	16.3343	7.839	15.6224	9.839	25.3846	11.839	35.4243
3.845	0.0412882	3.845	7.00688	3.845	1.04464	3.845	4.46288	3.846	5.47405	3.845	4.46193	3.845	3.81093	3.846	3.38046	3.845	0.44525	3.845	0.0412882	3.845	11.5193	3.845	0.632802	3.845	0.436469	3.845	0.472468	3.845	0.630716	3.846	0.353789		3.845	0.0412882	11.5193	0.632802	0.436469	0.472468	0.630716	0.353789		5.845	16.5193	7.845	15.6328	9.845	25.4365	11.845	35.4725
3.851	0.0472871	3.851	6.97906	3.851	1.1646	3.851	4.52785	3.851	5.57337	3.851	4.5137	3.851	3.87252	3.851	3.41967	3.851	0.484448	3.851	0.0472871	3.851	11.5722	3.851	0.655455	3.851	0.419468	3.851	0.471013	3.851	0.621395	3.851	0.38219		3.851	0.0472871	11.5722	0.655455	0.419468	0.471013	0.621395	0.38219		5.851	16.5722	7.851	15.6555	9.851	25.4195	11.851	35.471
3.857	0.0540464	3.857	7.11417	3.857	1.22845	3.857	4.63029	3.857	5.4409	3.857	4.55132	3.857	3.8787	3.857	3.43491	3.857	0.500165	3.857	0.0540464	3.857	11.481	3.857	0.616849	3.857	0.453061	3.857	0.469664	3.857	0.618706	3.857	0.392292		3.857	0.0540464	11.481	0.616849	0.453061	0.469664	0.618706	0.392292		5.857	16.481	7.857	15.6168	9.857	25.4531	11.857	35.4697
3.863	0.0557925	3.863	7.15049	3.863	1.20958	3.863	4.7702	3.863	5.49927	3.863	4.58054	3.863	3.85712	3.863	3.45618	3.863	0.47429	3.863	0.0557925	3.863	11.5619	3.863	0.606134	3.863	0.412443	3.863	0.431255	3.863	0.634311	3.863	0.38579		3.863	0.0557925	11.5619	0.606134	0.412443	0.431255	0.634311	0.38579		5.863	16.5619	7.863	15.6061	9.863	25.4124	11.863	35.4313
3.869	0.0423021	3.869	7.17697	3.869	1.24487	3.869	4.76723	3.869	5.51602	3.869	4.77747	3.869	3.93018	3.869	3.47326	3.869	0.512238	3.869	0.0423021	3.869	11.6858	3.869	0.622619	3.869	0.365756	3.869	0.437498	3.869	0.612581	3.869	0.318697		3.869	0.0423021	11.6858	0.622619	0.365756	0.437498	0.612581	0.318697		5.869	16.6858	7.869	15.6226	9.869	25.3658	11.869	35.4375
3.875	0.080633	3.875	7.02263	3.875	1.27755	3.875	4.71535	3.875	5.46415	3.875	4.7132	3.875	3.92534	3.875	3.47887	3.875	0.517371	3.875	0.080633	3.875	11.4016	3.875	0.637083	3.875	0.388416	3.875	0.441466	3.875	0.616123	3.875	0.374935		3.875	0.080633	11.4016	0.637083	0.388416	0.441466	0.616123	0.374935		5.875	16.4016	7.875	15.6371	9.875	25.3884	11.875	35.4415
3.881	0.0702406	3.881	6.78712	3.881	1.25481	3.881	4.70735	3.881	5.40419	3.881	4.73483	3.881	3.80171	3.881	3.43183	3.881	0.463998	3.881	0.0702406	3.881	11.263	3.881	0.606081	3.881	0.332873	3.881	0.450909	3.881	0.593009	3.881	0.362253		3.881	0.0702406	11.263	0.606081	0.332873	0.450909	0.593009	0.362253		5.881	16.263	7.881	15.6061	9.881	25.3329	11.881	35.4509
3.887	0.059313	3.887	6.53596	3.887	1.23693	3.887	4.542	3.887	5.15419	3.887	4.53208	3.887	3.77727	3.887	3.35841	3.887	0.470274	3.887	0.059313	3.887	10.9747	3.887	0.617593	3.887	0.376936	3.887	0.460459	3.887	0.601344	3.887	0.372329		3.887	0.059313	10.9747	0.617593	0.376936	0.460459	0.601344	0.372329		5.887	15.9747	7.887	15.6176	9.887	25.3769	11.887	35.4605
3.893	0.0433723	3.893	6.05545	3.893	1.27017	3.893	4.43278	3.893	4.8461	3.893	4.14333	3.893	3.62628	3.893	3.19649	3.893	0.486283	3.893	0.0433723	3.893	10.9799	3.893	0.62323	3.893	0.440651	3.893	0.507967	3.893	0.610957	3.893	0.367519		3.893	0.0433723	10.9799	0.62323	0.440651	0.507967	0.610957	0.367519		5.893	15.9799	7.893	15.6232	9.893	25.4407	11.893	35.508
3.899	0.0504414	3.899	5.88868	3.899	1.28993	3.899	4.17642	3.899	4.44752	3.899	3.71898	3.899	3.75808	3.899	3.03152	3.899	0.471072	3.899	0.0504414	3.899	12.7071	3.899	0.76928	3.899	0.763603	3.899	0.673957	3.899	0.588721	3.899	0.356879		3.899	0.0504414	12.7071	0.76928	0.763603	0.673957	0.588721	0.356879		5.899	17.7071	7.899	15.7693	9.899	25.7636	11.899	35.674
3.905	0.03988	3.905	5.54048	3.905	1.42529	3.905	4.00801	3.905	4.063	3.905	3.24638	3.905	3.90359	3.905	2.74352	3.905	0.44392	3.905	0.03988	3.905	16.525	3.905	1.26707	3.904	1.66467	3.905	1.13672	3.905	0.645069	3.905	0.400165		3.905	0.03988	16.525	1.26707	1.66467	1.13672	0.645069	0.400165		5.905	21.525	7.905	16.2671	9.905	26.6647	11.905	36.1367
3.911	0.0350921	3.911	5.27524	3.911	1.56395	3.911	3.86398	3.911	3.72332	3.911	2.88724	3.911	4.26488	3.911	2.61489	3.911	0.537129	3.911	0.0350921	3.911	21.2501	3.911	2.18019	3.91	3.30135	3.911	1.96217	3.911	0.841993	3.911	0.608456		3.911	0.0350921	21.2501	2.18019	3.30135	1.96217	0.841993	0.608456		5.911	26.2501	7.911	17.1802	9.911	28.3013	11.911	36.9622
3.917	0.0524129	3.917	4.69574	3.916	1.74889	3.917	3.6492	3.917	3.26208	3.917	2.44474	3.917	4.63661	3.917	2.49009	3.917	0.735009	3.917	0.0524129	3.916	24.6039	3.917	3.2316	3.916	4.89445	3.917	2.89128	3.917	1.06315	3.917	0.923311		3.917	0.0524129	24.6039	3.2316	4.89445	2.89128	1.06315	0.923311		5.917	29.6039	7.917	18.2316	9.917	29.8945	11.917	37.8913
3.923	0.0478222	3.923	4.19521	3.922	1.76155	3.923	3.4196	3.923	3.01331	3.922	2.08045	3.923	4.72757	3.923	2.33778	3.923	0.88808	3.923	0.0478222	3.922	26.0394	3.923	4.02526	3.922	6.16395	3.923	3.60161	3.923	1.36795	3.923	1.36037		3.923	0.0478222	26.0394	4.02526	6.16395	3.60161	1.36795	1.36037		5.923	31.0394	7.923	19.0253	9.923	31.164	11.923	38.6016
3.928	0.0538774	3.929	3.81858	3.928	1.74394	3.929	3.21911	3.929	2.75263	3.928	1.83475	3.929	4.81631	3.929	2.2518	3.928	1.08264	3.928	0.0538774	3.928	26.1652	3.929	4.44737	3.928	6.66941	3.929	3.97057	3.929	1.60444	3.929	1.70755		3.928	0.0538774	26.1652	4.44737	6.66941	3.97057	1.60444	1.70755		5.928	31.1652	7.928	19.4474	9.928	31.6694	11.928	38.9706
3.934	0.0530888	3.934	3.55836	3.934	1.75473	3.935	3.03647	3.935	2.56112	3.934	1.60248	3.934	4.83903	3.935	2.08997	3.934	1.13306	3.934	0.0530888	3.934	26.1991	3.934	4.67657	3.934	7.12111	3.935	4.08778	3.935	1.77471	3.935	1.95421		3.934	0.0530888	26.1991	4.67657	7.12111	4.08778	1.77471	1.95421		5.934	31.1991	7.934	19.6766	9.934	32.1211	11.934	39.0878
3.94	0.0408657	3.94	3.32391	3.94	1.6319	3.94	2.97756	3.941	2.51657	3.94	1.50281	3.94	4.87074	3.94	2.01598	3.94	1.19156	3.94	0.0408657	3.94	26.191	3.94	4.76303	3.94	7.40577	3.94	4.21293	3.94	1.80888	3.94	2.03288		3.94	0.0408657	26.191	4.76303	7.40577	4.21293	1.80888	2.03288		5.94	31.191	7.94	19.763	9.94	32.4058	11.94	39.2129
3.946	0.046076	3.946	3.22485	3.946	1.64108	3.946	2.90396	3.946	2.49135	3.946	1.38641	3.946	4.84977	3.946	2.0045	3.946	1.23815	3.946	0.046076	3.946	25.589	3.946	4.79717	3.946	7.51108	3.946	4.30718	3.946	1.84648	3.946	2.06725		3.946	0.046076	25.589	4.79717	7.51108	4.30718	1.84648	2.06725		5.946	30.589	7.946	19.7972	9.946	32.5111	11.946	39.3072
3.952	0.047794	3.952	3.23936	3.952	1.60691	3.952	2.88875	3.952	2.49402	3.952	1.3707	3.952	4.87511	3.952	2.00349	3.952	1.20613	3.952	0.047794	3.952	25.5888	3.952	4.87614	3.952	7.58303	3.952	4.34657	3.952	1.84267	3.952	2.12644		3.952	0.047794	25.5888	4.87614	7.58303	4.34657	1.84267	2.12644		5.952	30.5888	7.952	19.8761	9.952	32.583	11.952	39.3466
3.958	0.0653119	3.958	3.08492	3.958	1.57201	3.958	2.87972	3.958	2.44629	3.958	1.31472	3.958	4.90727	3.958	1.95212	3.958	1.23217	3.958	0.0653119	3.958	25.4462	3.958	4.89353	3.958	7.51789	3.958	4.42934	3.958	1.91177	3.958	2.17792		3.958	0.0653119	25.4462	4.89353	7.51789	4.42934	1.91177	2.17792		5.958	30.4462	7.958	19.8935	9.958	32.5179	11.958	39.4293
3.964	0.0359089	3.964	3.04093	3.964	1.53812	3.964	2.78905	3.964	2.34474	3.964	1.29488	3.964	4.87915	3.964	1.92134	3.964	1.2285	3.964	0.0359089	3.964	25.3652	3.964	4.79725	3.964	7.54607	3.964	4.34146	3.964	1.8975	3.964	2.20957		3.964	0.0359089	25.3652	4.79725	7.54607	4.34146	1.8975	2.20957		5.964	30.3652	7.964	19.7972	9.964	32.5461	11.964	39.3415
3.97	0.0648331	3.97	3.0754	3.97	1.49724	3.97	2.73783	3.97	2.34685	3.97	1.26977	3.97	4.87856	3.97	1.88651	3.97	1.26517	3.97	0.0648331	3.97	25.4133	3.97	4.8876	3.97	7.61009	3.97	4.32226	3.97	1.90938	3.97	2.16793		3.97	0.0648331	25.4133	4.8876	7.61009	4.32226	1.90938	2.16793		5.97	30.4133	7.97	19.8876	9.97	32.6101	11.97	39.3223
3.976	0.0442172	3.976	3.01861	3.976	1.41493	3.976	2.68492	3.976	2.36212	3.976	1.21883	3.976	4.92008	3.976	1.9103	3.976	1.28336	3.976	0.0442172	3.976	25.0185	3.976	4.88504	3.976	7.56135	3.976	4.33176	3.976	1.96226	3.976	2.1561		3.976	0.0442172	25.0185	4.88504	7.56135	4.33176	1.96226	2.1561		5.976	30.0185	7.976	19.885	9.976	32.5614	11.976	39.3318
3.982	0.0365848	3.982	2.84741	3.982	1.38076	3.982	2.65365	3.982	2.32937	3.982	1.20287	3.982	4.80609	3.982	1.81244	3.982	1.29235	3.982	0.0365848	3.982	24.3427	3.982	4.83926	3.982	7.52095	3.982	4.21825	3.982	1.91699	3.982	2.16701		3.982	0.0365848	24.3427	4.83926	7.52095	4.21825	1.91699	2.16701		5.982	29.3427	7.982	19.8393	9.982	32.521	11.982	39.2182
3.988	0.0444988	3.988	2.6627	3.988	1.2992	3.988	2.53498	3.988	2.20635	3.988	1.17793	3.988	4.62441	3.988	1.81879	3.988	1.23767	3.988	0.0444988	3.988	23.2652	3.988	4.59659	3.988	7.10326	3.988	4.25192	3.988	1.86946	3.988	2.16443		3.988	0.0444988	23.2652	4.59659	7.10326	4.25192	1.86946	2.16443		5.988	28.2652	7.988	19.5966	9.988	32.1033	11.988	39.2519
3.994	0.0196302	3.994	2.41961	3.994	1.20753	3.994	2.39169	3.994	2.07984	3.994	1.09573	3.994	4.13349	3.994	1.70419	3.994	1.22111	3.994	0.0196302	3.994	20.4583	3.994	4.33512	3.993	6.61732	3.994	4.04308	3.994	1.80616	3.994	2.07173		3.994	0.0196302	20.4583	4.33512	6.61732	4.04308	1.80616	2.07173		5.994	25.4583	7.994	19.3351	9.994	31.6173	11.994	39.0431
4	0.0302479	4	1.9769	4	1.07555	4	2.14516	4	1.76442	4	0.973576	4	3.67169	4	1.48098	4	1.17393	4	0.0302479	4	17.241	4	3.69253	3.999	5.80233	4	3.5385	4	1.67411	4	1.87244		4	0.0302479	17.241	3.69253	5.80233	3.5385	1.67411	1.87244		6	22.241	8	18.6925	10	30.8023	12	38.5385
4.006	0.0172644	4.006	1.58497	4.005	0.885364	4.006	1.82706	4.006	1.51917	4.006	0.841605	4.006	3.093	4.006	1.2186	4.006	1.02942	4.006	0.0172644	4.006	13.3284	4.006	3.02314	4.005	4.88847	4.006	2.93861	4.006	1.49939	4.006	1.69266		4.006	0.0172644	13.3284	3.02314	4.88847	2.93861	1.49939	1.69266		6.006	18.3284	8.006	18.0231	10.006	29.8885	12.006	37.9386
4.012	0.0359652	4.012	1.13205	4.011	0.719101	4.012	1.48286	4.012	1.25401	4.012	0.668565	4.012	2.42021	4.012	1.00754	4.012	0.838909	4.012	0.0359652	4.011	9.79735	4.012	2.42621	4.011	3.81	4.012	2.28841	4.012	1.17758	4.012	1.4722		4.012	0.0359652	9.79735	2.42621	3.81	2.28841	1.17758	1.4722		6.012	14.7973	8.012	17.4262	10.012	28.81	12.012	37.2884
4.018	0.0228127	4.018	0.819729	4.017	0.567605	4.018	1.22533	4.018	0.954782	4.017	0.559664	4.018	1.82958	4.018	0.796292	4.017	0.692567	4.018	0.0228127	4.017	6.79738	4.018	1.79038	4.017	2.7776	4.018	1.67119	4.018	0.929523	4.018	1.04981		4.018	0.0228127	6.79738	1.79038	2.7776	1.67119	0.929523	1.04981		6.018	11.7974	8.018	16.7904	10.018	27.7776	12.018	36.6712
4.023	0.0515398	4.023	0.619302	4.023	0.394659	4.024	0.982601	4.024	0.739469	4.023	0.404154	4.023	1.31947	4.024	0.573831	4.023	0.516892	4.023	0.0515398	4.023	4.49058	4.024	1.29105	4.023	1.92366	4.024	1.21491	4.024	0.712548	4.024	0.816237		4.023	0.0515398	4.49058	1.29105	1.92366	1.21491	0.712548	0.816237		6.023	9.49058	8.023	16.291	10.023	26.9237	12.023	36.2149
4.029	0.043147	4.029	0.445009	4.029	0.311611	4.029	0.834197	4.03	0.59767	4.029	0.348092	4.029	1.02863	4.03	0.444558	4.029	0.376214	4.029	0.043147	4.029	2.87869	4.029	0.835192	4.029	1.34237	4.029	0.853278	4.029	0.566246	4.03	0.555658		4.029	0.043147	2.87869	0.835192	1.34237	0.853278	0.566246	0.555658		6.029	7.87869	8.029	15.8352	10.029	26.3424	12.029	35.8533
4.035	0.0542999	4.035	0.372362	4.035	0.250828	4.035	0.716778	4.035	0.466582	4.035	0.305424	4.035	0.758244	4.035	0.374793	4.035	0.299599	4.035	0.0542999	4.035	1.92425	4.035	0.606134	4.035	0.906286	4.035	0.597641	4.035	0.387563	4.035	0.455865		4.035	0.0542999	1.92425	0.606134	0.906286	0.597641	0.387563	0.455865		6.035	6.92425	8.035	15.6061	10.035	25.9063	12.035	35.5976
4.041	0.0505541	4.041	0.280261	4.041	0.222499	4.041	0.637146	4.041	0.391437	4.041	0.271825	4.041	0.644673	4.041	0.306816	4.041	0.235376	4.041	0.0505541	4.041	1.33547	4.041	0.436554	4.041	0.642294	4.041	0.444852	4.041	0.326129	4.041	0.335921		4.041	0.0505541	1.33547	0.436554	0.642294	0.444852	0.326129	0.335921		6.041	6.33547	8.041	15.4366	10.041	25.6423	12.041	35.4449
4.047	0.0542717	4.047	0.24419	4.047	0.18572	4.047	0.622654	4.047	0.360907	4.047	0.267277	4.047	0.5519	4.047	0.297704	4.047	0.190992	4.047	0.0542717	4.047	0.928917	4.047	0.366041	4.047	0.456615	4.047	0.310632	4.047	0.236468	4.047	0.264932		4.047	0.0542717	0.928917	0.366041	0.456615	0.310632	0.236468	0.264932		6.047	5.92892	8.047	15.366	10.047	25.4566	12.047	35.3106
4.053	0.0408657	4.053	0.238351	4.053	0.196305	4.053	0.587811	4.053	0.346823	4.053	0.229654	4.053	0.490201	4.053	0.251921	4.053	0.169053	4.053	0.0408657	4.053	0.732227	4.053	0.324058	4.053	0.41955	4.053	0.274762	4.053	0.228906	4.053	0.226186		4.053	0.0408657	0.732227	0.324058	0.41955	0.274762	0.228906	0.226186		6.053	5.73223	8.053	15.3241	10.053	25.4195	12.053	35.2748
4.059	0.0418796	4.059	0.229958	4.059	0.191756	4.059	0.625484	4.059	0.315759	4.059	0.220972	4.059	0.460938	4.059	0.294434	4.059	0.151422	4.059	0.0418796	4.059	0.61045	4.059	0.269207	4.059	0.312236	4.059	0.229819	4.059	0.208854	4.059	0.207861		4.059	0.0418796	0.61045	0.269207	0.312236	0.229819	0.208854	0.207861		6.059	5.61045	8.059	15.2692	10.059	25.3122	12.059	35.2298
4.065	0.0653682	4.065	0.205985	4.065	0.166095	4.065	0.662642	4.065	0.314634	4.065	0.240789	4.065	0.441197	4.065	0.234815	4.065	0.159506	4.065	0.0653682	4.065	0.51238	4.065	0.183433	4.065	0.314068	4.065	0.235163	4.065	0.187178	4.065	0.186903		4.065	0.0653682	0.51238	0.183433	0.314068	0.235163	0.187178	0.186903		6.065	5.51238	8.065	15.1834	10.065	25.3141	12.065	35.2352
4.071	0.0365566	4.071	0.181816	4.071	0.171851	4.071	0.691196	4.071	0.314775	4.071	0.248479	4.071	0.403999	4.071	0.248204	4.071	0.131849	4.071	0.0365566	4.071	0.455837	4.071	0.224299	4.071	0.251992	4.071	0.218603	4.071	0.172691	4.071	0.155251		4.071	0.0365566	0.455837	0.224299	0.251992	0.218603	0.172691	0.155251		6.071	5.45584	8.071	15.2243	10.071	25.252	12.071	35.2186
4.077	0.0460197	4.077	0.229508	4.077	0.19622	4.077	0.67862	4.077	0.289361	4.077	0.253	4.077	0.388018	4.077	0.250132	4.077	0.166154	4.077	0.0460197	4.077	0.410212	4.077	0.235732	4.077	0.23305	4.077	0.208816	4.077	0.164756	4.077	0.15517		4.077	0.0460197	0.410212	0.235732	0.23305	0.208816	0.164756	0.15517		6.077	5.41021	8.077	15.2357	10.077	25.233	12.077	35.2088
4.083	0.0290087	4.083	0.201101	4.083	0.165646	4.083	0.646864	4.083	0.282867	4.083	0.240569	4.083	0.367525	4.083	0.227073	4.083	0.154666	4.083	0.0290087	4.083	0.392666	4.083	0.191675	4.083	0.227364	4.083	0.179665	4.083	0.150083	4.083	0.112126		4.083	0.0290087	0.392666	0.191675	0.227364	0.179665	0.150083	0.112126		6.083	5.39267	8.083	15.1917	10.083	25.2274	12.083	35.1797
4.089	0.0422457	4.089	0.182096	4.089	0.171654	4.089	0.628456	4.089	0.303726	4.089	0.226264	4.089	0.354718	4.089	0.228051	4.089	0.135705	4.089	0.0422457	4.089	0.346106	4.089	0.175589	4.088	0.213096	4.089	0.185141	4.089	0.192663	4.089	0.149071		4.089	0.0422457	0.346106	0.175589	0.213096	0.185141	0.192663	0.149071		6.089	5.34611	8.089	15.1756	10.089	25.2131	12.089	35.1851
4.095	0.0361342	4.095	0.186728	4.095	0.180217	4.095	0.641919	4.095	0.266309	4.095	0.249168	4.095	0.340629	4.095	0.23093	4.095	0.130094	4.095	0.0361342	4.095	0.350011	4.095	0.192579	4.094	0.194727	4.095	0.174613	4.095	0.143505	4.095	0.113738		4.095	0.0361342	0.350011	0.192579	0.194727	0.174613	0.143505	0.113738		6.095	5.35001	8.095	15.1926	10.095	25.1947	12.095	35.1746
4.101	0.0352611	4.101	0.193971	4.1	0.190802	4.101	0.590755	4.101	0.251044	4.101	0.249664	4.101	0.339989	4.101	0.225088	4.101	0.126318	4.101	0.0352611	4.1	0.318935	4.101	0.20824	4.1	0.221214	4.101	0.176279	4.101	0.162945	4.101	0.120052		4.101	0.0352611	0.318935	0.20824	0.221214	0.176279	0.162945	0.120052		6.101	5.31893	8.101	15.2082	10.101	25.2212	12.101	35.1763
4.107	0.0499063	4.107	0.213704	4.106	0.191307	4.107	0.621654	4.107	0.265831	4.106	0.207355	4.107	0.344165	4.107	0.226793	4.107	0.149188	4.107	0.0499063	4.106	0.317505	4.107	0.19444	4.106	0.200112	4.107	0.159747	4.107	0.150216	4.107	0.152134		4.107	0.0499063	0.317505	0.19444	0.200112	0.159747	0.150216	0.152134		6.107	5.3175	8.107	15.1944	10.107	25.2001	12.107	35.1597
4.112	0.0594257	4.113	0.225859	4.112	0.239794	4.113	0.608362	4.113	0.256329	4.112	0.202615	4.113	0.369586	4.113	0.216647	4.112	0.175994	4.112	0.0594257	4.112	0.318495	4.113	0.211244	4.112	0.215419	4.113	0.169931	4.113	0.164063	4.113	0.153988		4.112	0.0594257	0.318495	0.211244	0.215419	0.169931	0.164063	0.153988		6.112	5.31849	8.112	15.2112	10.112	25.2154	12.112	35.1699
4.118	0.0414008	4.118	0.293145	4.118	0.319079	4.119	0.625312	4.119	0.339963	4.118	0.243325	4.118	0.374848	4.119	0.223774	4.118	0.13996	4.118	0.0414008	4.118	0.284393	4.118	0.178248	4.118	0.20331	4.119	0.151123	4.119	0.149204	4.119	0.133138		4.118	0.0414008	0.284393	0.178248	0.20331	0.151123	0.149204	0.133138		6.118	5.28439	8.118	15.1782	10.118	25.2033	12.118	35.1511
4.124	0.0448931	4.124	0.354677	4.124	0.536244	4.124	0.674933	4.125	0.362228	4.124	0.334365	4.124	0.39857	4.124	0.281297	4.124	0.1544	4.124	0.0448931	4.124	0.297181	4.124	0.189389	4.124	0.210362	4.124	0.160911	4.124	0.135064	4.124	0.124808		4.124	0.0448931	0.297181	0.189389	0.210362	0.160911	0.135064	0.124808		6.124	5.29718	8.124	15.1894	10.124	25.2104	12.124	35.1609
4.13	0.0246152	4.13	0.462666	4.13	0.655706	4.13	0.750278	4.13	0.448646	4.13	0.399799	4.13	0.418394	4.13	0.374737	4.13	0.141742	4.13	0.0246152	4.13	0.296081	4.13	0.177052	4.13	0.196641	4.13	0.152604	4.13	0.154024	4.13	0.136362		4.13	0.0246152	0.296081	0.177052	0.196641	0.152604	0.154024	0.136362		6.13	5.29608	8.13	15.1771	10.13	25.1966	12.13	35.1526
4.136	0.0173208	4.136	0.558809	4.136	0.739764	4.136	0.740245	4.136	0.50175	4.136	0.448558	4.136	0.518322	4.136	0.448891	4.136	0.113606	4.136	0.0173208	4.136	0.276252	4.136	0.168676	4.136	0.203939	4.136	0.125729	4.136	0.162412	4.136	0.139344		4.136	0.0173208	0.276252	0.168676	0.203939	0.125729	0.162412	0.139344		6.136	5.27625	8.136	15.1687	10.136	25.2039	12.136	35.1257
4.142	0.0417951	4.142	0.602235	4.142	0.737687	4.142	0.812074	4.142	0.471979	4.142	0.474578	4.142	0.519269	4.142	0.4504	4.142	0.110628	4.142	0.0417951	4.142	0.265912	4.142	0.202816	4.142	0.198226	4.142	0.123665	4.142	0.155835	4.142	0.107746		4.142	0.0417951	0.265912	0.202816	0.198226	0.123665	0.155835	0.107746		6.142	5.26591	8.142	15.2028	10.142	25.1982	12.142	35.1237
4.148	0.0248405	4.148	0.625787	4.148	0.712334	4.148	0.764455	4.148	0.521963	4.148	0.475515	4.148	0.512085	4.148	0.514547	4.148	0.126078	4.148	0.0248405	4.148	0.279223	4.148	0.201353	4.148	0.161954	4.148	0.128533	4.148	0.127315	4.148	0.157696		4.148	0.0248405	0.279223	0.201353	0.161954	0.128533	0.127315	0.157696		6.148	5.27922	8.148	15.2014	10.148	25.162	12.148	35.1285
4.154	0.025094	4.154	0.611218	4.154	0.738782	4.154	0.72058	4.154	0.483168	4.154	0.533507	4.154	0.55513	4.154	0.542554	4.154	0.114351	4.154	0.025094	4.154	0.281863	4.154	0.180827	4.154	0.17748	4.154	0.175221	4.154	0.147899	4.154	0.135072		4.154	0.025094	0.281863	0.180827	0.17748	0.175221	0.147899	0.135072		6.154	5.28186	8.154	15.1808	10.154	25.1775	12.154	35.1752
4.16	0.0451184	4.16	0.622306	4.16	0.669996	4.16	0.718207	4.16	0.492473	4.16	0.471683	4.16	0.528262	4.16	0.538725	4.16	0.153602	4.16	0.0451184	4.16	0.334253	4.16	0.141822	4.16	0.20137	4.16	0.192257	4.16	0.1569	4.16	0.137786		4.16	0.0451184	0.334253	0.141822	0.20137	0.192257	0.1569	0.137786		6.16	5.33425	8.16	15.1418	10.16	25.2014	12.16	35.1923
4.166	0.0369791	4.166	0.633001	4.166	0.736199	4.166	0.669559	4.166	0.500204	4.166	0.514819	4.166	0.592078	4.166	0.54043	4.166	0.145305	4.166	0.0369791	4.166	0.33285	4.166	0.159344	4.166	0.167257	4.166	0.145515	4.166	0.165714	4.166	0.158663		4.166	0.0369791	0.33285	0.159344	0.167257	0.145515	0.165714	0.158663		6.166	5.33285	8.166	15.1593	10.166	25.1673	12.166	35.1455
4.172	0.0448931	4.172	0.611611	4.172	0.733447	4.172	0.652838	4.172	0.484405	4.172	0.525403	4.172	0.562286	4.172	0.538641	4.172	0.12419	4.172	0.0448931	4.172	0.343961	4.172	0.172133	4.172	0.203365	4.172	0.18112	4.172	0.163105	4.172	0.147647		4.172	0.0448931	0.343961	0.172133	0.203365	0.18112	0.163105	0.147647		6.172	5.34396	8.172	15.1721	10.172	25.2034	12.172	35.1811
4.178	0.040922	4.178	0.63345	4.178	0.763685	4.178	0.641633	4.178	0.448843	4.178	0.552222	4.178	0.616273	4.178	0.546691	4.178	0.133471	4.178	0.040922	4.178	0.377155	4.178	0.201274	4.177	0.214791	4.178	0.14861	4.178	0.131948	4.178	0.148587		4.178	0.040922	0.377155	0.201274	0.214791	0.14861	0.131948	0.148587		6.178	5.37716	8.178	15.2013	10.178	25.2148	12.178	35.1486
4.184	0.0503851	4.184	0.601252	4.184	0.756217	4.184	0.63686	4.184	0.451991	4.184	0.580502	4.184	0.618055	4.184	0.567374	4.184	0.117303	4.184	0.0503851	4.184	0.336783	4.184	0.196142	4.183	0.17666	4.184	0.159588	4.184	0.198309	4.184	0.173576		4.184	0.0503851	0.336783	0.196142	0.17666	0.159588	0.198309	0.173576		6.184	5.33678	8.184	15.1961	10.184	25.1767	12.184	35.1596
4.19	0.0340782	4.19	0.597856	4.189	0.771041	4.19	0.622711	4.19	0.448786	4.19	0.595441	4.19	0.635679	4.19	0.568353	4.19	0.163069	4.19	0.0340782	4.19	0.36313	4.19	0.197711	4.189	0.22638	4.19	0.173132	4.19	0.192264	4.19	0.128274		4.19	0.0340782	0.36313	0.197711	0.22638	0.173132	0.192264	0.128274		6.19	5.36313	8.19	15.1977	10.19	25.2264	12.19	35.1731
4.196	0.0501316	4.196	0.579104	4.195	0.706747	4.196	0.64835	4.196	0.456096	4.195	0.549604	4.196	0.616579	4.196	0.48763	4.196	0.197694	4.196	0.0501316	4.195	0.329578	4.196	0.185267	4.195	0.206262	4.196	0.165196	4.196	0.160495	4.196	0.167074		4.196	0.0501316	0.329578	0.185267	0.206262	0.165196	0.160495	0.167074		6.196	5.32958	8.196	15.1853	10.196	25.2063	12.196	35.1652
4.202	0.0535113	4.202	0.558669	4.201	0.672916	4.202	0.667186	4.202	0.428068	4.201	0.558258	4.202	0.560866	4.202	0.536265	4.201	0.16291	4.202	0.0535113	4.201	0.33263	4.202	0.187926	4.201	0.218617	4.202	0.171888	4.202	0.167525	4.202	0.164064		4.202	0.0535113	0.33263	0.187926	0.218617	0.171888	0.167525	0.164064		6.202	5.33263	8.202	15.1879	10.202	25.2186	12.202	35.1719
4.207	0.0304733	4.207	0.495144	4.207	0.630045	4.208	0.626141	4.208	0.447971	4.207	0.519285	4.207	0.560727	4.208	0.463621	4.207	0.137567	4.207	0.0304733	4.207	0.370472	4.208	0.165831	4.207	0.20465	4.208	0.184665	4.208	0.171919	4.208	0.164414		4.207	0.0304733	0.370472	0.165831	0.20465	0.184665	0.171919	0.164414		6.207	5.37047	8.207	15.1658	10.207	25.2046	12.207	35.1847
4.213	0.064636	4.213	0.438188	4.213	0.522571	4.213	0.596643	4.214	0.398269	4.213	0.492879	4.213	0.551288	4.213	0.480391	4.213	0.159081	4.213	0.064636	4.213	0.374708	4.213	0.187953	4.213	0.187511	4.213	0.185617	4.213	0.14726	4.214	0.140527		4.213	0.064636	0.374708	0.187953	0.187511	0.185617	0.14726	0.140527		6.213	5.37471	8.213	15.188	10.213	25.1875	12.213	35.1856
4.219	0.0403306	4.219	0.367393	4.219	0.44469	4.219	0.508836	4.219	0.364056	4.219	0.424964	4.219	0.518767	4.219	0.449785	4.219	0.129535	4.219	0.0403306	4.219	0.386038	4.219	0.204757	4.219	0.210882	4.219	0.172946	4.219	0.150536	4.219	0.147217		4.219	0.0403306	0.386038	0.204757	0.210882	0.172946	0.150536	0.147217		6.219	5.38604	8.219	15.2048	10.219	25.2109	12.219	35.1729
4.225	0.0426682	4.225	0.325539	4.225	0.389072	4.225	0.510122	4.225	0.376987	4.225	0.379541	4.225	0.447657	4.225	0.388265	4.225	0.163069	4.225	0.0426682	4.225	0.369812	4.225	0.1833	4.225	0.193087	4.225	0.169984	4.225	0.192237	4.225	0.151516		4.225	0.0426682	0.369812	0.1833	0.193087	0.169984	0.192237	0.151516		6.225	5.36981	8.225	15.1833	10.225	25.1931	12.225	35.17
4.231	0.0329798	4.231	0.298507	4.231	0.318995	4.231	0.485141	4.231	0.316461	4.231	0.366173	4.231	0.431926	4.231	0.348715	4.231	0.143444	4.231	0.0329798	4.231	0.428556	4.231	0.172026	4.231	0.187785	4.231	0.165593	4.231	0.146142	4.231	0.145551		4.231	0.0329798	0.428556	0.172026	0.187785	0.165593	0.146142	0.145551		6.231	5.42856	8.231	15.172	10.231	25.1878	12.231	35.1656
4.237	0.0548068	4.237	0.269874	4.237	0.274299	4.237	0.399792	4.237	0.350056	4.237	0.295309	4.237	0.433763	4.237	0.306174	4.237	0.133711	4.237	0.0548068	4.237	0.421708	4.237	0.195823	4.237	0.191475	4.237	0.16755	4.237	0.16132	4.237	0.169357		4.237	0.0548068	0.421708	0.195823	0.191475	0.16755	0.16132	0.169357		6.237	5.42171	8.237	15.1958	10.237	25.1915	12.237	35.1676
4.243	0.0549758	4.243	0.259741	4.243	0.244539	4.243	0.413654	4.243	0.313566	4.243	0.285386	4.243	0.3996	4.243	0.303602	4.243	0.112862	4.243	0.0549758	4.243	0.404849	4.243	0.204783	4.243	0.167749	4.243	0.171994	4.243	0.168004	4.243	0.14324		4.243	0.0549758	0.404849	0.204783	0.167749	0.171994	0.168004	0.14324		6.243	5.40485	8.243	15.2048	10.243	25.1677	12.243	35.172
4.249	0.0299381	4.249	0.249298	4.249	0.249845	4.249	0.404565	4.249	0.302461	4.249	0.27053	4.249	0.359256	4.249	0.281968	4.249	0.138152	4.249	0.0299381	4.249	0.435376	4.249	0.214355	4.249	0.161052	4.249	0.171835	4.249	0.211916	4.249	0.173307		4.249	0.0299381	0.435376	0.214355	0.161052	0.171835	0.211916	0.173307		6.249	5.43538	8.249	15.2144	10.249	25.1611	12.249	35.1718
4.255	0.0566375	4.255	0.277061	4.255	0.203099	4.255	0.421601	4.255	0.302939	4.255	0.285634	4.255	0.359312	4.255	0.264918	4.255	0.153788	4.255	0.0566375	4.255	0.412522	4.255	0.157536	4.255	0.194454	4.255	0.165407	4.255	0.169229	4.255	0.156433		4.255	0.0566375	0.412522	0.157536	0.194454	0.165407	0.169229	0.156433		6.255	5.41252	8.255	15.1575	10.255	25.1945	12.255	35.1654
4.261	0.0321068	4.261	0.324192	4.261	0.184344	4.261	0.485712	4.261	0.333919	4.261	0.294427	4.261	0.372203	4.261	0.268636	4.261	0.138152	4.261	0.0321068	4.261	0.445799	4.261	0.143417	4.261	0.203338	4.261	0.164296	4.261	0.188136	4.261	0.125292		4.261	0.0321068	0.445799	0.143417	0.203338	0.164296	0.188136	0.125292		6.261	5.4458	8.261	15.1434	10.261	25.2033	12.261	35.1643
4.267	0.0529198	4.267	0.297749	4.267	0.2152	4.267	0.579979	4.267	0.312357	4.267	0.2807	4.267	0.406338	4.267	0.242054	4.267	0.135413	4.267	0.0529198	4.267	0.51546	4.267	0.171814	4.267	0.178983	4.267	0.17411	4.267	0.18036	4.267	0.160491		4.267	0.0529198	0.51546	0.171814	0.178983	0.17411	0.18036	0.160491		6.267	5.51546	8.267	15.1718	10.267	25.179	12.267	35.1741
4.273	0.0377677	4.273	0.305609	4.273	0.209641	4.273	0.633487	4.273	0.315393	4.273	0.303991	4.273	0.370087	4.273	0.264387	4.273	0.136104	4.273	0.0377677	4.273	0.576679	4.273	0.17995	4.272	0.197816	4.273	0.182469	4.273	0.163744	4.273	0.14582		4.273	0.0377677	0.576679	0.17995	0.197816	0.182469	0.163744	0.14582		6.273	5.57668	8.273	15.1799	10.273	25.1978	12.273	35.1825
4.279	0.0518496	4.279	0.308977	4.279	0.172609	4.279	0.689053	4.279	0.34404	4.279	0.300435	4.279	0.394421	4.279	0.273974	4.279	0.19897	4.279	0.0518496	4.279	0.558775	4.279	0.183486	4.278	0.17942	4.279	0.174348	4.279	0.163477	4.279	0.13878		4.279	0.0518496	0.558775	0.183486	0.17942	0.174348	0.163477	0.13878		6.279	5.55878	8.279	15.1835	10.279	25.1794	12.279	35.1743
4.285	0.0419923	4.285	0.338508	4.284	0.203857	4.285	0.714777	4.285	0.351658	4.285	0.329459	4.285	0.438691	4.285	0.288061	4.285	0.13379	4.285	0.0419923	4.284	0.623761	4.285	0.183114	4.284	0.180814	4.285	0.143769	4.285	0.153385	4.285	0.123223		4.285	0.0419923	0.623761	0.183114	0.180814	0.143769	0.153385	0.123223		6.285	5.62376	8.285	15.1831	10.285	25.1808	12.285	35.1438
4.291	0.0512863	4.291	0.305918	4.29	0.209219	4.291	0.692454	4.291	0.353738	4.29	0.296935	4.291	0.413577	4.291	0.267042	4.291	0.131344	4.291	0.0512863	4.29	0.65327	4.291	0.174659	4.29	0.201315	4.291	0.169746	4.291	0.169229	4.291	0.144503		4.291	0.0512863	0.65327	0.174659	0.201315	0.169746	0.169229	0.144503		6.291	5.65327	8.291	15.1747	10.291	25.2013	12.291	35.1697
4.296	0.0563558	4.297	0.345554	4.296	0.193638	4.297	0.735557	4.297	0.335578	4.296	0.324525	4.297	0.453448	4.297	0.29217	4.296	0.127036	4.296	0.0563558	4.296	0.678296	4.297	0.174153	4.296	0.189015	4.297	0.132104	4.297	0.152666	4.297	0.138055		4.296	0.0563558	0.678296	0.174153	0.189015	0.132104	0.152666	0.138055		6.296	5.6783	8.296	15.1742	10.296	25.189	12.296	35.1321
4.302	0.036613	4.302	0.328346	4.302	0.189791	4.303	0.736586	4.303	0.375301	4.302	0.320308	4.302	0.45768	4.303	0.281745	4.302	0.148816	4.302	0.036613	4.302	0.678241	4.302	0.188617	4.302	0.180295	4.303	0.167048	4.303	0.168803	4.303	0.144503		4.302	0.036613	0.678241	0.188617	0.180295	0.167048	0.168803	0.144503		6.302	5.67824	8.302	15.1886	10.302	25.1803	12.302	35.167
4.308	0.0581583	4.308	0.343757	4.308	0.185187	4.308	0.715521	4.309	0.346204	4.308	0.332739	4.308	0.419786	4.308	0.283226	4.308	0.138125	4.308	0.0581583	4.308	0.640894	4.308	0.188245	4.308	0.204841	4.308	0.126443	4.308	0.152453	4.308	0.140177		4.308	0.0581583	0.640894	0.188245	0.204841	0.126443	0.152453	0.140177		6.308	5.64089	8.308	15.1882	10.308	25.2048	12.308	35.1264
4.314	0.0432878	4.314	0.340838	4.314	0.176596	4.314	0.814761	4.314	0.347694	4.314	0.330534	4.314	0.418812	4.314	0.26489	4.314	0.136024	4.314	0.0432878	4.314	0.656213	4.314	0.21026	4.314	0.169853	4.314	0.164693	4.314	0.114985	4.314	0.157669		4.314	0.0432878	0.656213	0.21026	0.169853	0.164693	0.114985	0.157669		6.314	5.65621	8.314	15.2103	10.314	25.1699	12.314	35.1647
4.32	0.0503006	4.32	0.353582	4.32	0.177017	4.32	0.74902	4.32	0.361188	4.32	0.3299	4.32	0.407229	4.32	0.288341	4.32	0.131929	4.32	0.0503006	4.32	0.654123	4.32	0.179657	4.32	0.192185	4.32	0.174719	4.32	0.145822	4.32	0.161834		4.32	0.0503006	0.654123	0.179657	0.192185	0.174719	0.145822	0.161834		6.32	5.65412	8.32	15.1797	10.32	25.1922	12.32	35.1747
4.326	0.0253756	4.326	0.34154	4.326	0.197624	4.326	0.70263	4.326	0.359361	4.326	0.278468	4.326	0.420983	4.326	0.299857	4.326	0.182935	4.326	0.0253756	4.326	0.669634	4.326	0.195557	4.326	0.17573	4.326	0.144775	4.326	0.142494	4.326	0.14891		4.326	0.0253756	0.669634	0.195557	0.17573	0.144775	0.142494	0.14891		6.326	5.66963	8.326	15.1956	10.326	25.1757	12.326	35.1448
4.332	0.0428935	4.332	0.322143	4.332	0.20366	4.332	0.706488	4.332	0.352811	4.332	0.290871	4.332	0.415554	4.332	0.258154	4.332	0.101852	4.332	0.0428935	4.332	0.634817	4.332	0.175802	4.332	0.183602	4.332	0.174348	4.332	0.162758	4.332	0.13655		4.332	0.0428935	0.634817	0.175802	0.183602	0.174348	0.162758	0.13655		6.332	5.63482	8.332	15.1758	10.332	25.1836	12.332	35.1743
4.338	0.0477095	4.338	0.283096	4.338	0.205963	4.338	0.668158	4.338	0.322477	4.338	0.272404	4.338	0.411155	4.338	0.252508	4.338	0.12794	4.338	0.0477095	4.338	0.628656	4.338	0.180508	4.338	0.151075	4.338	0.14451	4.338	0.12609	4.338	0.142945		4.338	0.0477095	0.628656	0.180508	0.151075	0.14451	0.12609	0.142945		6.338	5.62866	8.338	15.1805	10.338	25.1511	12.338	35.1445
4.344	0.0399926	4.344	0.282759	4.344	0.193525	4.344	0.609048	4.344	0.328072	4.344	0.290182	4.344	0.416417	4.344	0.290325	4.344	0.144587	4.344	0.0399926	4.344	0.614961	4.344	0.187448	4.344	0.211839	4.344	0.14123	4.344	0.157805	4.344	0.140742		4.344	0.0399926	0.614961	0.187448	0.211839	0.14123	0.157805	0.140742		6.344	5.61496	8.344	15.1874	10.344	25.2118	12.344	35.1412
4.35	0.0460197	4.35	0.287671	4.35	0.187629	4.35	0.578379	4.35	0.310698	4.35	0.228634	4.35	0.371312	4.35	0.271654	4.35	0.145917	4.35	0.0460197	4.35	0.583086	4.35	0.172691	4.35	0.199484	4.35	0.153874	4.35	0.173676	4.35	0.127388		4.35	0.0460197	0.583086	0.172691	0.199484	0.153874	0.173676	0.127388		6.35	5.58309	8.35	15.1727	10.35	25.1995	12.35	35.1539
4.356	0.039542	4.356	0.256092	4.356	0.182997	4.356	0.517411	4.356	0.282502	4.356	0.254516	4.356	0.375906	4.356	0.260111	4.356	0.158389	4.356	0.039542	4.356	0.579566	4.356	0.177397	4.356	0.186828	4.356	0.163503	4.356	0.1524	4.356	0.136228		4.356	0.039542	0.579566	0.177397	0.186828	0.163503	0.1524	0.136228		6.356	5.57957	8.356	15.1774	10.356	25.1868	12.356	35.1635
4.362	0.0476532	4.362	0.249748	4.362	0.202734	4.362	0.466305	4.362	0.280393	4.362	0.250105	4.362	0.35675	4.362	0.250412	4.362	0.153815	4.362	0.0476532	4.362	0.458312	4.362	0.165645	4.361	0.185133	4.362	0.17657	4.362	0.160069	4.362	0.134132		4.362	0.0476532	0.458312	0.165645	0.185133	0.17657	0.160069	0.134132		6.362	5.45831	8.362	15.1656	10.362	25.1851	12.362	35.1766
4.368	0.0602988	4.368	0.208848	4.368	0.188163	4.368	0.456472	4.368	0.296698	4.368	0.219042	4.368	0.352128	4.368	0.216312	4.368	0.13988	4.368	0.0602988	4.368	0.488316	4.368	0.178301	4.367	0.167366	4.368	0.164402	4.368	0.154157	4.368	0.142327		4.368	0.0602988	0.488316	0.178301	0.167366	0.164402	0.154157	0.142327		6.368	5.48832	8.368	15.1783	10.368	25.1674	12.368	35.1644
4.374	0.049343	4.374	0.196862	4.373	0.197989	4.374	0.457444	4.374	0.297514	4.374	0.201485	4.374	0.354606	4.374	0.232942	4.374	0.123127	4.374	0.049343	4.374	0.402704	4.374	0.208984	4.373	0.170892	4.374	0.139537	4.374	0.147393	4.374	0.150818		4.374	0.049343	0.402704	0.208984	0.170892	0.139537	0.147393	0.150818		6.374	5.4027	8.374	15.209	10.374	25.1709	12.374	35.1395
4.38	0.0534549	4.38	0.187907	4.379	0.137767	4.38	0.432576	4.38	0.248767	4.379	0.239494	4.38	0.361511	4.38	0.241998	4.38	0.142885	4.38	0.0534549	4.379	0.418985	4.38	0.143125	4.379	0.174391	4.38	0.150938	4.38	0.140683	4.38	0.142891		4.38	0.0534549	0.418985	0.143125	0.174391	0.150938	0.140683	0.142891		6.38	5.41899	8.38	15.1431	10.38	25.1744	12.38	35.1509
4.385	0.0459634	4.386	0.216764	4.385	0.171205	4.386	0.446782	4.386	0.260996	4.385	0.206281	4.386	0.353687	4.386	0.221538	4.385	0.16065	4.385	0.0459634	4.385	0.384361	4.386	0.191303	4.385	0.153043	4.386	0.126522	4.386	0.175035	4.386	0.1175		4.385	0.0459634	0.384361	0.191303	0.153043	0.126522	0.175035	0.1175		6.385	5.38436	8.385	15.1913	10.385	25.153	12.385	35.1265
4.391	0.0604114	4.391	0.209297	4.391	0.216463	4.392	0.449183	4.392	0.269008	4.391	0.218656	4.391	0.359395	4.392	0.220029	4.391	0.145385	4.391	0.0604114	4.391	0.387468	4.392	0.179179	4.391	0.164441	4.392	0.164535	4.392	0.147686	4.392	0.121611		4.391	0.0604114	0.387468	0.179179	0.164441	0.164535	0.147686	0.121611		6.391	5.38747	8.391	15.1792	10.391	25.1644	12.391	35.1645
4.397	0.0674242	4.397	0.211122	4.397	0.189005	4.397	0.495145	4.398	0.26614	4.397	0.227339	4.397	0.339738	4.397	0.260921	4.397	0.120946	4.397	0.0674242	4.397	0.354247	4.397	0.1741	4.397	0.198336	4.397	0.167339	4.397	0.133386	4.398	0.1229		4.397	0.0674242	0.354247	0.1741	0.198336	0.167339	0.133386	0.1229		6.397	5.35425	8.397	15.1741	10.397	25.1983	12.397	35.1673
4.403	0.033177	4.403	0.21202	4.403	0.192346	4.403	0.539392	4.403	0.275473	4.403	0.259311	4.403	0.354885	4.403	0.232104	4.403	0.139056	4.403	0.033177	4.403	0.366457	4.403	0.175855	4.403	0.175348	4.403	0.153451	4.403	0.178124	4.403	0.124136		4.403	0.033177	0.366457	0.175855	0.175348	0.153451	0.178124	0.124136		6.403	5.36646	8.403	15.1759	10.403	25.1753	12.403	35.1535
4.409	0.0546097	4.409	0.211346	4.409	0.167331	4.409	0.552711	4.409	0.273843	4.409	0.212344	4.409	0.320777	4.409	0.231154	4.409	0.14722	4.409	0.0546097	4.409	0.350204	4.409	0.151793	4.409	0.210554	4.409	0.164905	4.409	0.150562	4.409	0.128973		4.409	0.0546097	0.350204	0.151793	0.210554	0.164905	0.150562	0.128973		6.409	5.3502	8.409	15.1518	10.409	25.2106	12.409	35.1649
4.415	0.0497936	4.415	0.195964	4.415	0.190437	4.415	0.590841	4.415	0.274658	4.415	0.253358	4.415	0.338569	4.415	0.228191	4.415	0.149534	4.415	0.0497936	4.415	0.31954	4.415	0.169181	4.415	0.182564	4.415	0.155435	4.415	0.169442	4.415	0.162264		4.415	0.0497936	0.31954	0.169181	0.182564	0.155435	0.169442	0.162264		6.415	5.31954	8.415	15.1692	10.415	25.1826	12.415	35.1554
4.421	0.0368101	4.421	0.200988	4.421	0.165506	4.421	0.608305	4.421	0.290739	4.421	0.25085	4.421	0.351404	4.421	0.207703	4.421	0.157937	4.421	0.0368101	4.421	0.33351	4.421	0.199014	4.421	0.219465	4.421	0.175936	4.421	0.151361	4.421	0.151704		4.421	0.0368101	0.33351	0.199014	0.219465	0.175936	0.151361	0.151704		6.421	5.33351	8.421	15.199	10.421	25.2195	12.421	35.1759
4.427	0.0597918	4.427	0.192034	4.427	0.188472	4.427	0.575463	4.427	0.250482	4.427	0.219759	4.427	0.318355	4.427	0.25835	4.427	0.111984	4.427	0.0597918	4.427	0.356172	4.427	0.215179	4.427	0.172068	4.427	0.180089	4.427	0.169842	4.427	0.144638		4.427	0.0597918	0.356172	0.215179	0.172068	0.180089	0.169842	0.144638		6.427	5.35617	8.427	15.2152	10.427	25.1721	12.427	35.1801
4.433	0.0437103	4.433	0.190686	4.433	0.176315	4.433	0.632287	4.433	0.289249	4.433	0.224252	4.433	0.314902	4.433	0.265841	4.433	0.128365	4.433	0.0437103	4.433	0.338268	4.433	0.180056	4.433	0.165644	4.433	0.174269	4.433	0.16393	4.433	0.143455		4.433	0.0437103	0.338268	0.180056	0.165644	0.174269	0.16393	0.143455		6.433	5.33827	8.433	15.1801	10.433	25.1656	12.433	35.1743
4.439	0.0501879	4.439	0.183051	4.439	0.210876	4.439	0.586954	4.439	0.240417	4.439	0.194732	4.439	0.280238	4.439	0.263688	4.439	0.158549	4.439	0.0501879	4.439	0.335766	4.439	0.193643	4.439	0.188523	4.439	0.196039	4.439	0.147979	4.439	0.167745		4.439	0.0501879	0.335766	0.193643	0.188523	0.196039	0.147979	0.167745		6.439	5.33577	8.439	15.1936	10.439	25.1885	12.439	35.196
4.445	0.0517088	4.445	0.190911	4.445	0.197737	4.445	0.584238	4.445	0.263188	4.445	0.230315	4.445	0.29363	4.445	0.219218	4.445	0.128605	4.445	0.0517088	4.445	0.346161	4.445	0.207495	4.445	0.174664	4.445	0.185908	4.445	0.163904	4.445	0.103716		4.445	0.0517088	0.346161	0.207495	0.174664	0.185908	0.163904	0.103716		6.445	5.34616	8.445	15.2075	10.445	25.1747	12.445	35.1859
4.451	0.0617069	4.451	0.219824	4.451	0.202397	4.451	0.552826	4.451	0.242441	4.451	0.233154	4.451	0.288981	4.451	0.187802	4.451	0.122728	4.451	0.0617069	4.451	0.299601	4.451	0.205873	4.451	0.163485	4.451	0.161307	4.451	0.138552	4.451	0.142999		4.451	0.0617069	0.299601	0.205873	0.163485	0.161307	0.138552	0.142999		6.451	5.2996	8.451	15.2059	10.451	25.1635	12.451	35.1613
4.457	0.0720712	4.457	0.178475	4.457	0.195097	4.457	0.528644	4.457	0.293297	4.457	0.237702	4.457	0.264228	4.457	0.231154	4.457	0.127807	4.457	0.0720712	4.457	0.325645	4.457	0.188963	4.456	0.175676	4.457	0.152737	4.457	0.142201	4.457	0.140634		4.457	0.0720712	0.325645	0.188963	0.175676	0.152737	0.142201	0.140634		6.457	5.32565	8.457	15.189	10.457	25.1757	12.457	35.1527
4.463	0.0462732	4.463	0.193016	4.463	0.208405	4.463	0.469877	4.463	0.260293	4.463	0.238998	4.463	0.262391	4.463	0.213852	4.463	0.144694	4.463	0.0462732	4.463	0.316872	4.463	0.186038	4.462	0.187484	4.463	0.166439	4.463	0.141162	4.463	0.154552		4.463	0.0462732	0.316872	0.186038	0.187484	0.166439	0.141162	0.154552		6.463	5.31687	8.463	15.186	10.463	25.1875	12.463	35.1664
4.469	0.0711137	4.469	0.187514	4.468	0.19681	4.469	0.485998	4.469	0.246461	4.469	0.246715	4.469	0.308137	4.469	0.24566	4.469	0.113633	4.469	0.0711137	4.468	0.314754	4.469	0.193191	4.468	0.181634	4.469	0.128268	4.469	0.121643	4.469	0.130048		4.469	0.0711137	0.314754	0.193191	0.181634	0.128268	0.121643	0.130048		6.469	5.31475	8.469	15.1932	10.469	25.1816	12.469	35.1283
4.475	0.0782391	4.475	0.184932	4.474	0.206412	4.475	0.418914	4.475	0.23665	4.474	0.191424	4.475	0.287254	4.475	0.238141	4.475	0.117569	4.475	0.0782391	4.474	0.286373	4.475	0.226267	4.474	0.179885	4.475	0.164085	4.475	0.160735	4.475	0.137705		4.475	0.0782391	0.286373	0.226267	0.179885	0.164085	0.160735	0.137705		6.475	5.28637	8.475	15.2263	10.475	25.1799	12.475	35.1641
4.48	0.0634531	4.48	0.219375	4.48	0.19608	4.481	0.38953	4.481	0.253686	4.48	0.245751	4.481	0.284749	4.481	0.235095	4.48	0.157565	4.48	0.0634531	4.48	0.305074	4.481	0.195796	4.48	0.192732	4.481	0.158927	4.481	0.169922	4.481	0.13252		4.48	0.0634531	0.305074	0.195796	0.192732	0.158927	0.169922	0.13252		6.48	5.30507	8.48	15.1958	10.48	25.1927	12.48	35.1589
4.486	0.0621576	4.486	0.169801	4.486	0.192178	4.487	0.348342	4.487	0.246546	4.486	0.21929	4.486	0.292071	4.487	0.221846	4.486	0.15214	4.486	0.0621576	4.486	0.299986	4.486	0.175829	4.486	0.235482	4.487	0.177205	4.487	0.163025	4.487	0.143993		4.486	0.0621576	0.299986	0.175829	0.235482	0.177205	0.163025	0.143993		6.486	5.29999	8.486	15.1758	10.486	25.2355	12.486	35.1772
4.492	0.0417951	4.492	0.20548	4.492	0.1634	4.492	0.292862	4.493	0.240586	4.492	0.219566	4.492	0.284414	4.492	0.212063	4.492	0.143364	4.492	0.0417951	4.492	0.295723	4.492	0.170936	4.492	0.190682	4.492	0.152023	4.492	0.155622	4.492	0.13784		4.492	0.0417951	0.295723	0.170936	0.190682	0.152023	0.155622	0.13784		6.492	5.29572	8.492	15.1709	10.492	25.1907	12.492	35.152
4.498	0.0449776	4.498	0.228301	4.498	0.178168	4.498	0.34414	4.498	0.266084	4.498	0.223838	4.498	0.283161	4.498	0.231573	4.498	0.137168	4.498	0.0449776	4.498	0.281175	4.498	0.142779	4.498	0.214681	4.498	0.159138	4.498	0.146195	4.498	0.154338		4.498	0.0449776	0.281175	0.142779	0.214681	0.159138	0.146195	0.154338		6.498	5.28118	8.498	15.1428	10.498	25.2147	12.498	35.1591
4.504	0.0540464	4.504	0.184595	4.504	0.176848	4.504	0.448269	4.504	0.252421	4.504	0.237868	4.504	0.231736	4.504	0.218492	4.504	0.12895	4.504	0.0540464	4.504	0.291433	4.504	0.172345	4.504	0.186199	4.504	0.188342	4.504	0.162226	4.504	0.149205		4.504	0.0540464	0.291433	0.172345	0.186199	0.188342	0.162226	0.149205		6.504	5.29143	8.504	15.1723	10.504	25.1862	12.504	35.1883
4.51	0.0642135	4.51	0.199557	4.51	0.19973	4.51	0.885476	4.51	0.266899	4.51	0.241203	4.51	0.276089	4.51	0.237331	4.51	0.155012	4.51	0.0642135	4.51	0.265802	4.51	0.196115	4.51	0.155722	4.51	0.17784	4.51	0.167818	4.51	0.136577		4.51	0.0642135	0.265802	0.196115	0.155722	0.17784	0.167818	0.136577		6.51	5.2658	8.51	15.1961	10.51	25.1557	12.51	35.1778
4.516	0.0478785	4.516	0.203599	4.516	0.180919	4.516	1.83775	4.516	0.256329	4.516	0.329018	4.516	0.2806	4.516	0.293735	4.516	0.13161	4.516	0.0478785	4.516	0.28002	4.516	0.18338	4.516	0.164879	4.516	0.166175	4.516	0.155595	4.516	0.113093		4.516	0.0478785	0.28002	0.18338	0.164879	0.166175	0.155595	0.113093		6.516	5.28002	8.516	15.1834	10.516	25.1649	12.516	35.1662
4.522	0.0493994	4.522	0.176202	4.522	0.157336	4.522	3.48331	4.522	0.270441	4.522	0.421574	4.522	0.295774	4.522	0.402436	4.522	0.143736	4.522	0.0493994	4.522	0.272705	4.522	0.168729	4.522	0.178655	4.522	0.171015	4.522	0.126969	4.522	0.13741		4.522	0.0493994	0.272705	0.168729	0.178655	0.171015	0.126969	0.13741		6.522	5.2727	8.522	15.1687	10.522	25.1787	12.522	35.171
4.528	0.0484136	4.528	0.193634	4.528	0.163119	4.528	5.39283	4.528	0.270863	4.528	0.581246	4.528	0.270409	4.528	0.507224	4.528	0.142832	4.528	0.0484136	4.528	0.313737	4.528	0.188591	4.528	0.185981	4.528	0.17874	4.528	0.142946	4.528	0.144611		4.528	0.0484136	0.313737	0.188591	0.185981	0.17874	0.142946	0.144611		6.528	5.31374	8.528	15.1886	10.528	25.186	12.528	35.1787
4.534	0.0569191	4.534	0.210869	4.534	0.185804	4.534	6.96301	4.534	0.305357	4.534	0.740504	4.534	0.269713	4.534	0.642814	4.534	0.141104	4.534	0.0569191	4.534	0.284998	4.534	0.183087	4.534	0.19224	4.534	0.168793	4.534	0.125131	4.534	0.1441		4.534	0.0569191	0.284998	0.183087	0.19224	0.168793	0.125131	0.1441		6.534	5.285	8.534	15.1831	10.534	25.1922	12.534	35.1688
4.54	0.0532296	4.54	0.207024	4.54	0.192823	4.54	7.90157	4.54	0.295602	4.54	0.761314	4.54	0.294354	4.54	0.73916	4.54	0.153469	4.54	0.0532296	4.54	0.284393	4.54	0.190931	4.54	0.193333	4.54	0.192389	4.54	0.168803	4.54	0.170137		4.54	0.0532296	0.284393	0.190931	0.193333	0.192389	0.168803	0.170137		6.54	5.28439	8.54	15.1909	10.54	25.1933	12.54	35.1924
4.546	0.0344725	4.546	0.215333	4.546	0.201639	4.546	8.32891	4.546	0.277751	4.546	0.847255	4.546	0.314707	4.546	0.773288	4.546	0.149294	4.546	0.0344725	4.546	0.303836	4.546	0.207309	4.545	0.184423	4.546	0.153874	4.546	0.165608	4.546	0.193298		4.546	0.0344725	0.303836	0.207309	0.184423	0.153874	0.165608	0.193298		6.546	5.30384	8.546	15.2073	10.546	25.1844	12.546	35.1539
4.552	0.0652274	4.552	0.209831	4.552	0.186001	4.552	8.66728	4.552	0.329253	4.552	0.864923	4.552	0.316935	4.552	0.808953	4.552	0.125387	4.552	0.0652274	4.552	0.304469	4.552	0.207176	4.551	0.216841	4.552	0.189188	4.552	0.148938	4.552	0.166268		4.552	0.0652274	0.304469	0.207176	0.216841	0.189188	0.148938	0.166268		6.552	5.30447	8.552	15.2072	10.552	25.2168	12.552	35.1892
4.558	0.0570881	4.558	0.195599	4.557	0.180189	4.558	9.18035	4.558	0.286747	4.558	0.928951	4.558	0.307663	4.558	0.922462	4.558	0.146608	4.558	0.0570881	4.558	0.333455	4.558	0.16631	4.557	0.209187	4.558	0.173105	4.558	0.153278	4.558	0.171776		4.558	0.0570881	0.333455	0.16631	0.209187	0.173105	0.153278	0.171776		6.558	5.33346	8.558	15.1663	10.558	25.2092	12.558	35.1731
4.564	0.0366693	4.564	0.221789	4.563	0.188135	4.564	9.96707	4.564	0.299313	4.563	0.968339	4.564	0.30229	4.564	0.989153	4.564	0.135678	4.564	0.0366693	4.563	0.336536	4.564	0.21821	4.563	0.213123	4.564	0.20498	4.564	0.126569	4.564	0.174113		4.564	0.0366693	0.336536	0.21821	0.213123	0.20498	0.126569	0.174113		6.564	5.33654	8.564	15.2182	10.564	25.2131	12.564	35.205
4.569	0.0457381	4.57	0.242365	4.569	0.231989	4.57	10.8504	4.57	0.311992	4.569	1.09356	4.57	0.336675	4.57	0.998432	4.569	0.138444	4.569	0.0457381	4.569	0.345611	4.57	0.196302	4.569	0.207301	4.57	0.223365	4.57	0.161986	4.57	0.17328		4.569	0.0457381	0.345611	0.196302	0.207301	0.223365	0.161986	0.17328		6.569	5.34561	8.569	15.1963	10.569	25.2073	12.569	35.2234
4.575	0.0450621	4.575	0.264316	4.575	0.219523	4.576	11.4496	4.576	0.289417	4.575	1.07029	4.575	0.325009	4.576	1.06188	4.575	0.136583	4.575	0.0450621	4.575	0.364587	4.576	0.203321	4.575	0.239473	4.576	0.21363	4.576	0.192956	4.576	0.161135		4.575	0.0450621	0.364587	0.203321	0.239473	0.21363	0.192956	0.161135		6.575	5.36459	8.575	15.2033	10.575	25.2395	12.575	35.2136
4.581	0.0473716	4.581	0.240653	4.581	0.202537	4.581	11.4267	4.582	0.322196	4.581	1.07481	4.581	0.339849	4.581	1.07642	4.581	0.120068	4.581	0.0473716	4.581	0.340798	4.581	0.197551	4.581	0.210116	4.581	0.177285	4.581	0.176073	4.581	0.160088		4.581	0.0473716	0.340798	0.197551	0.210116	0.177285	0.176073	0.160088		6.581	5.3408	8.581	15.1976	10.581	25.2101	12.581	35.1773
4.587	0.0635376	4.587	0.237509	4.587	0.220618	4.587	10.7999	4.587	0.332176	4.587	1.0744	4.587	0.38799	4.587	1.0251	4.587	0.145438	4.587	0.0635376	4.587	0.388101	4.587	0.216854	4.587	0.234225	4.587	0.229899	4.587	0.200679	4.587	0.197355		4.587	0.0635376	0.388101	0.216854	0.234225	0.229899	0.200679	0.197355		6.587	5.3881	8.587	15.2169	10.587	25.2342	12.587	35.2299
4.593	0.0497655	4.593	0.254885	4.593	0.184008	4.593	9.70879	4.593	0.353261	4.593	1.02531	4.593	0.424881	4.593	0.968469	4.593	0.114989	4.593	0.0497655	4.593	0.453169	4.593	0.225309	4.593	0.238927	4.593	0.200536	4.593	0.167632	4.593	0.193486		4.593	0.0497655	0.453169	0.225309	0.238927	0.200536	0.167632	0.193486		6.593	5.45317	8.593	15.2253	10.593	25.2389	12.593	35.2005
4.599	0.0454564	4.599	0.247025	4.599	0.196754	4.599	8.15804	4.599	0.318261	4.599	0.844223	4.599	0.423072	4.599	0.843333	4.599	0.13379	4.599	0.0454564	4.599	0.468185	4.599	0.215817	4.599	0.218125	4.599	0.188421	4.599	0.18542	4.599	0.193916		4.599	0.0454564	0.468185	0.215817	0.218125	0.188421	0.18542	0.193916		6.599	5.46819	8.599	15.2158	10.599	25.2181	12.599	35.1884
4.605	0.0390351	4.605	0.217129	4.605	0.221095	4.605	6.73275	4.605	0.353963	4.605	0.746127	4.605	0.472938	4.605	0.732061	4.605	0.141875	4.605	0.0390351	4.605	0.507732	4.605	0.209144	4.605	0.221269	4.605	0.186014	4.605	0.181426	4.605	0.186634		4.605	0.0390351	0.507732	0.209144	0.221269	0.186014	0.181426	0.186634		6.605	5.50773	8.605	15.2091	10.605	25.2213	12.605	35.186
4.611	0.0553138	4.611	0.237986	4.611	0.186169	4.611	5.51805	4.611	0.385365	4.611	0.641774	4.611	0.454534	4.611	0.621236	4.611	0.147353	4.611	0.0553138	4.611	0.529761	4.611	0.212467	4.611	0.211374	4.611	0.188448	4.611	0.147127	4.611	0.171937		4.611	0.0553138	0.529761	0.212467	0.211374	0.188448	0.147127	0.171937		6.611	5.52976	8.611	15.2125	10.611	25.2114	12.611	35.1884
4.617	0.073057	4.617	0.217466	4.617	0.177438	4.617	4.62926	4.617	0.388401	4.617	0.591995	4.617	0.474358	4.617	0.556977	4.617	0.148284	4.617	0.073057	4.617	0.568511	4.617	0.209516	4.617	0.221323	4.617	0.183633	4.617	0.155995	4.617	0.203508		4.617	0.073057	0.568511	0.209516	0.221323	0.183633	0.155995	0.203508		6.617	5.56851	8.617	15.2095	10.617	25.2213	12.617	35.1836
4.623	0.0873924	4.623	0.234617	4.623	0.219467	4.623	3.87069	4.623	0.385646	4.623	0.510795	4.623	0.486275	4.623	0.50865	4.623	0.15581	4.623	0.0873924	4.623	0.544529	4.623	0.220763	4.623	0.248903	4.623	0.170857	4.623	0.157113	4.623	0.199693		4.623	0.0873924	0.544529	0.220763	0.248903	0.170857	0.157113	0.199693		6.623	5.54453	8.623	15.2208	10.623	25.2489	12.623	35.1709
4.629	0.0478785	4.629	0.216624	4.629	0.185889	4.629	3.37806	4.629	0.383762	4.629	0.439242	4.629	0.47007	4.629	0.460658	4.629	0.143391	4.629	0.0478785	4.629	0.564688	4.629	0.213424	4.629	0.242316	4.629	0.20625	4.629	0.169868	4.629	0.185882		4.629	0.0478785	0.564688	0.213424	0.242316	0.20625	0.169868	0.185882		6.629	5.56469	8.629	15.2134	10.629	25.2423	12.629	35.2063
4.635	0.0577077	4.635	0.221115	4.635	0.174462	4.635	2.85002	4.635	0.371056	4.635	0.429485	4.635	0.470516	4.635	0.410682	4.635	0.161102	4.635	0.0577077	4.635	0.607095	4.635	0.239481	4.635	0.242972	4.635	0.217175	4.635	0.163051	4.635	0.156729		4.635	0.0577077	0.607095	0.239481	0.242972	0.217175	0.163051	0.156729		6.635	5.6071	8.635	15.2395	10.635	25.243	12.635	35.2172
4.641	0.0639319	4.641	0.228807	4.641	0.156915	4.641	2.2137	4.641	0.382779	4.641	0.369232	4.641	0.454256	4.641	0.398915	4.641	0.131876	4.641	0.0639319	4.641	0.537709	4.641	0.233897	4.64	0.2474	4.641	0.228867	4.641	0.160948	4.641	0.162264		4.641	0.0639319	0.537709	0.233897	0.2474	0.228867	0.160948	0.162264		6.641	5.53771	8.641	15.2339	10.641	25.2474	12.641	35.2289
4.647	0.0321068	4.647	0.193325	4.647	0.168369	4.647	1.60811	4.647	0.364365	4.647	0.347843	4.647	0.441893	4.647	0.318975	4.647	0.128977	4.647	0.0321068	4.647	0.539469	4.647	0.235014	4.646	0.229414	4.647	0.208631	4.647	0.155941	4.647	0.158798		4.647	0.0321068	0.539469	0.235014	0.229414	0.208631	0.155941	0.158798		6.647	5.53947	8.647	15.235	10.647	25.2294	12.647	35.2086
4.653	0.0614816	4.653	0.194279	4.652	0.161435	4.653	1.08619	4.653	0.353767	4.653	0.290154	4.653	0.451778	4.653	0.286217	4.653	0.149773	4.653	0.0614816	4.652	0.500719	4.653	0.23068	4.652	0.23417	4.653	0.184533	4.653	0.159643	4.653	0.146653		4.653	0.0614816	0.500719	0.23068	0.23417	0.184533	0.159643	0.146653		6.653	5.50072	8.653	15.2307	10.653	25.2342	12.653	35.1845
4.659	0.0555391	4.659	0.19063	4.658	0.157813	4.659	0.773401	4.659	0.344546	4.658	0.281169	4.659	0.450469	4.659	0.266455	4.659	0.131849	4.659	0.0555391	4.658	0.460072	4.659	0.206485	4.658	0.201506	4.659	0.195458	4.659	0.138765	4.659	0.159523		4.659	0.0555391	0.460072	0.206485	0.201506	0.195458	0.138765	0.159523		6.659	5.46007	8.659	15.2065	10.659	25.2015	12.659	35.1955
4.664	0.0615098	4.664	0.186981	4.664	0.185917	4.665	0.578865	4.665	0.274012	4.664	0.237123	4.665	0.347618	4.665	0.286049	4.664	0.134721	4.664	0.0615098	4.664	0.395141	4.665	0.179312	4.664	0.217497	4.665	0.179798	4.665	0.160255	4.665	0.129806		4.664	0.0615098	0.395141	0.179312	0.217497	0.179798	0.160255	0.129806		6.664	5.39514	8.664	15.1793	10.664	25.2175	12.664	35.1798
4.67	0.065678	4.67	0.222687	4.67	0.147229	4.671	0.429289	4.671	0.282783	4.67	0.250602	4.67	0.333112	4.671	0.242725	4.67	0.13028	4.67	0.065678	4.67	0.358069	4.67	0.213531	4.67	0.172013	4.671	0.144484	4.67	0.163797	4.671	0.150227		4.67	0.065678	0.358069	0.213531	0.172013	0.144484	0.163797	0.150227		6.67	5.35807	8.67	15.2135	10.67	25.172	12.67	35.1445
4.676	0.0686352	4.676	0.188441	4.676	0.14195	4.676	0.402078	4.676	0.257397	4.676	0.252283	4.676	0.345362	4.676	0.230483	4.676	0.132966	4.676	0.0686352	4.676	0.337801	4.676	0.190957	4.676	0.186555	4.676	0.179216	4.676	0.15224	4.676	0.137598		4.676	0.0686352	0.337801	0.190957	0.186555	0.179216	0.15224	0.137598		6.676	5.3378	8.676	15.191	10.676	25.1866	12.676	35.1792
4.682	0.0321913	4.682	0.215641	4.682	0.163905	4.682	0.347971	4.682	0.270048	4.682	0.246495	4.682	0.307719	4.682	0.224697	4.682	0.152937	4.682	0.0321913	4.682	0.314507	4.682	0.159078	4.682	0.205442	4.682	0.175036	4.682	0.117249	4.682	0.142005		4.682	0.0321913	0.314507	0.159078	0.205442	0.175036	0.117249	0.142005		6.682	5.31451	8.682	15.1591	10.682	25.2054	12.682	35.175
4.688	0.0439637	4.688	0.222463	4.688	0.154781	4.688	0.363348	4.688	0.273365	4.688	0.25446	4.688	0.277315	4.688	0.225144	4.688	0.170383	4.688	0.0439637	4.688	0.288986	4.688	0.162614	4.688	0.180842	4.688	0.140357	4.688	0.148379	4.688	0.121342		4.688	0.0439637	0.288986	0.162614	0.180842	0.140357	0.148379	0.121342		6.688	5.28899	8.688	15.1626	10.688	25.1808	12.688	35.1404
4.694	0.0412882	4.694	0.237958	4.694	0.173507	4.694	0.330906	4.694	0.256638	4.694	0.275794	4.694	0.277231	4.694	0.230818	4.694	0.128764	4.694	0.0412882	4.694	0.277875	4.694	0.183832	4.694	0.177015	4.694	0.160329	4.694	0.17602	4.694	0.113254		4.694	0.0412882	0.277875	0.183832	0.177015	0.160329	0.17602	0.113254		6.694	5.27787	8.694	15.1838	10.694	25.177	12.694	35.1603
4.7	0.0187853	4.7	0.218448	4.7	0.184373	4.7	0.337566	4.7	0.254164	4.7	0.244428	4.7	0.287366	4.7	0.216116	4.7	0.138976	4.7	0.0187853	4.7	0.255901	4.7	0.159689	4.7	0.174118	4.7	0.167868	4.7	0.152426	4.7	0.110729		4.7	0.0187853	0.255901	0.159689	0.174118	0.167868	0.152426	0.110729		6.7	5.2559	8.7	15.1597	10.7	25.1741	12.7	35.1679
4.706	0.0390069	4.706	0.210139	4.706	0.197512	4.706	0.312842	4.706	0.239602	4.706	0.225299	4.706	0.285751	4.706	0.235682	4.706	0.173866	4.706	0.0390069	4.706	0.280818	4.706	0.155861	4.706	0.174637	4.706	0.146467	4.706	0.138446	4.706	0.132627		4.706	0.0390069	0.280818	0.155861	0.174637	0.146467	0.138446	0.132627		6.706	5.28082	8.706	15.1559	10.706	25.1746	12.706	35.1465
4.712	0.0456254	4.712	0.216933	4.712	0.21593	4.712	0.318844	4.712	0.247698	4.712	0.222708	4.712	0.312202	4.712	0.232048	4.712	0.124563	4.712	0.0456254	4.712	0.281863	4.712	0.158147	4.712	0.166819	4.712	0.146441	4.712	0.129658	4.712	0.123787		4.712	0.0456254	0.281863	0.158147	0.166819	0.146441	0.129658	0.123787		6.712	5.28186	8.712	15.1581	10.712	25.1668	12.712	35.1464
4.718	0.03988	4.718	0.241074	4.718	0.196305	4.718	0.30541	4.718	0.274012	4.718	0.272128	4.718	0.261862	4.718	0.210218	4.718	0.14012	4.718	0.03988	4.718	0.264977	4.718	0.187554	4.718	0.187347	4.718	0.133903	4.718	0.16899	4.718	0.118091		4.718	0.03988	0.264977	0.187554	0.187347	0.133903	0.16899	0.118091		6.718	5.26498	8.718	15.1876	10.718	25.1873	12.718	35.1339
4.724	0.0461042	4.724	0.245284	4.724	0.188865	4.724	0.311699	4.724	0.261783	4.724	0.238281	4.724	0.274168	4.724	0.234927	4.724	0.115122	4.724	0.0461042	4.724	0.302984	4.724	0.176227	4.724	0.192595	4.724	0.161413	4.724	0.153491	4.724	0.148587		4.724	0.0461042	0.302984	0.176227	0.192595	0.161413	0.153491	0.148587		6.724	5.30298	8.724	15.1762	10.724	25.1926	12.724	35.1614
4.73	0.0406686	4.73	0.222715	4.73	0.191476	4.73	0.337738	4.73	0.273028	4.73	0.257492	4.73	0.288118	4.73	0.249881	4.73	0.134402	4.73	0.0406686	4.73	0.354384	4.73	0.172053	4.729	0.184723	4.73	0.142288	4.73	0.153891	4.73	0.13303		4.73	0.0406686	0.354384	0.172053	0.184723	0.142288	0.153891	0.13303		6.73	5.35438	8.73	15.1721	10.73	25.1847	12.73	35.1423
4.736	0.062749	4.736	0.248232	4.736	0.213487	4.736	0.384071	4.736	0.373192	4.736	0.261379	4.736	0.398514	4.736	0.249573	4.736	0.159453	4.736	0.062749	4.736	0.439391	4.736	0.160407	4.735	0.173626	4.736	0.158556	4.736	0.16156	4.736	0.141682		4.736	0.062749	0.439391	0.160407	0.173626	0.158556	0.16156	0.141682		6.736	5.43939	8.736	15.1604	10.736	25.1736	12.736	35.1586
4.742	0.0592567	4.742	0.304711	4.741	0.229967	4.742	0.697885	4.742	0.833673	4.742	0.269179	4.742	0.937384	4.742	0.286384	4.742	0.128312	4.742	0.0592567	4.742	0.918274	4.742	0.174233	4.741	0.183329	4.742	0.184109	4.742	0.154264	4.742	0.159362		4.742	0.0592567	0.918274	0.174233	0.183329	0.184109	0.154264	0.159362		6.742	5.91827	8.742	15.1742	10.742	25.1833	12.742	35.1841
4.748	0.040922	4.748	0.423591	4.747	0.266522	4.748	1.35101	4.748	1.97388	4.747	0.27516	4.748	2.21133	4.748	0.404169	4.748	0.164984	4.748	0.040922	4.747	2.63085	4.748	0.205634	4.747	0.340226	4.748	0.242226	4.748	0.148831	4.748	0.146519		4.748	0.040922	2.63085	0.205634	0.340226	0.242226	0.148831	0.146519		6.748	7.63085	8.748	15.2056	10.748	25.3402	12.748	35.2422
4.753	0.0698463	4.754	0.601084	4.753	0.334072	4.754	2.19873	4.754	3.34976	4.753	0.406056	4.754	3.89763	4.754	0.656006	4.753	0.153629	4.753	0.0698463	4.753	5.56979	4.754	0.405977	4.753	0.76814	4.754	0.438424	4.754	0.182517	4.754	0.206786		4.753	0.0698463	5.56979	0.405977	0.76814	0.438424	0.182517	0.206786		6.753	10.5698	8.753	15.406	10.753	25.7681	12.753	35.4384
4.759	0.05261	4.759	0.739867	4.759	0.475264	4.76	2.87043	4.76	4.42981	4.759	0.512725	4.759	5.08003	4.76	0.96341	4.759	0.183546	4.759	0.05261	4.759	7.72442	4.76	0.745058	4.759	1.2956	4.76	0.76535	4.76	0.282084	4.76	0.316413		4.759	0.05261	7.72442	0.745058	1.2956	0.76535	0.282084	0.316413		6.759	12.7244	8.759	15.7451	10.759	26.2956	12.759	35.7654
4.765	0.0401898	4.765	0.776472	4.765	0.558817	4.765	3.28891	4.766	4.84093	4.765	0.664513	4.765	5.55626	4.765	1.19124	4.765	0.25697	4.765	0.0401898	4.765	9.03121	4.765	1.07988	4.765	1.911	4.765	1.0653	4.765	0.366686	4.765	0.53333		4.765	0.0401898	9.03121	1.07988	1.911	1.0653	0.366686	0.53333		6.765	14.0312	8.765	16.0799	10.765	26.911	12.765	36.0653
4.771	0.0576795	4.771	0.811392	4.771	0.621482	4.771	3.4691	4.771	5.02017	4.771	0.78466	4.771	5.89165	4.771	1.40548	4.771	0.286036	4.771	0.0576795	4.771	9.57332	4.771	1.38541	4.771	2.31746	4.771	1.2807	4.771	0.523	4.771	0.775987		4.771	0.0576795	9.57332	1.38541	2.31746	1.2807	0.523	0.775987		6.771	14.5733	8.771	16.3854	10.771	27.3175	12.771	36.2807
4.777	0.0337121	4.777	0.878594	4.777	0.632572	4.777	3.55534	4.777	5.09785	4.777	0.817322	4.777	6.02034	4.777	1.46734	4.777	0.328479	4.777	0.0337121	4.777	9.97877	4.777	1.57509	4.777	2.61452	4.777	1.49745	4.777	0.647226	4.777	0.978259		4.777	0.0337121	9.97877	1.57509	2.61452	1.49745	0.647226	0.978259		6.777	14.9788	8.777	16.5751	10.777	27.6145	12.777	36.4974
4.783	0.0344725	4.783	0.894959	4.783	0.637513	4.783	3.57211	4.783	5.1941	4.783	0.860099	4.783	6.11086	4.783	1.57551	4.783	0.366906	4.783	0.0344725	4.783	10.2298	4.783	1.60349	4.783	2.75338	4.783	1.56231	4.783	0.734384	4.783	1.09957		4.783	0.0344725	10.2298	1.60349	2.75338	1.56231	0.734384	1.09957		6.783	15.2298	8.783	16.6035	10.783	27.7534	12.783	36.5623
4.789	0.0474842	4.789	0.885331	4.789	0.670811	4.789	3.72418	4.789	5.06692	4.789	0.894029	4.789	6.31046	4.789	1.63392	4.789	0.410041	4.789	0.0474842	4.789	10.1687	4.789	1.66227	4.789	2.89915	4.789	1.69685	4.789	0.807854	4.789	1.15511		4.789	0.0474842	10.1687	1.66227	2.89915	1.69685	0.807854	1.15511		6.789	15.1687	8.789	16.6623	10.789	27.8992	12.789	36.6968
4.795	0.0482446	4.795	0.93889	4.795	0.655706	4.795	3.76602	4.795	5.00786	4.795	0.880441	4.795	6.12548	4.795	1.61548	4.795	0.433336	4.795	0.0482446	4.795	10.1002	4.795	1.77177	4.795	2.95869	4.795	1.7583	4.795	0.868729	4.795	1.21971		4.795	0.0482446	10.1002	1.77177	2.95869	1.7583	0.868729	1.21971		6.795	15.1002	8.795	16.7718	10.795	27.9587	12.795	36.7583
4.801	0.0628898	4.801	0.92842	4.801	0.655004	4.801	3.74115	4.801	4.80194	4.801	0.858969	4.801	5.7927	4.801	1.63831	4.801	0.462828	4.801	0.0628898	4.801	9.58847	4.801	1.75682	4.801	2.92017	4.801	1.76398	4.801	0.862817	4.801	1.24746		4.801	0.0628898	9.58847	1.75682	2.92017	1.76398	0.862817	1.24746		6.801	14.5885	8.801	16.7568	10.801	27.9202	12.801	36.764
4.807	0.0622139	4.807	0.865737	4.807	0.627265	4.807	3.51912	4.807	4.21059	4.807	0.879393	4.807	5.18586	4.807	1.60743	4.807	0.43666	4.807	0.0622139	4.807	8.4946	4.807	1.7104	4.807	2.79463	4.807	1.67193	4.807	0.888328	4.807	1.24752		4.807	0.0622139	8.4946	1.7104	2.79463	1.67193	0.888328	1.24752		6.807	13.4946	8.807	16.7104	10.807	27.7946	12.807	36.6719
4.813	0.0507512	4.813	0.89044	4.813	0.609746	4.813	3.07228	4.813	3.42463	4.813	0.831489	4.813	4.37659	4.813	1.3794	4.813	0.442431	4.813	0.0507512	4.813	7.18207	4.813	1.59152	4.813	2.50809	4.813	1.56985	4.813	0.876025	4.813	1.26925		4.813	0.0507512	7.18207	1.59152	2.50809	1.56985	0.876025	1.26925		6.813	12.1821	8.813	16.5915	10.813	27.5081	12.813	36.5699
4.819	0.0629462	4.819	0.931508	4.819	0.569289	4.819	2.67386	4.819	2.73725	4.819	0.743894	4.819	3.43722	4.819	1.24415	4.819	0.45727	4.819	0.0629462	4.819	5.77718	4.819	1.4196	4.819	2.17076	4.819	1.40656	4.819	0.860101	4.819	1.19004		4.819	0.0629462	5.77718	1.4196	2.17076	1.40656	0.860101	1.19004		6.819	10.7772	8.819	16.4196	10.819	27.1708	12.819	36.4066
4.825	0.0566375	4.825	0.996857	4.825	0.57861	4.825	2.1008	4.825	2.01704	4.825	0.661399	4.825	2.57145	4.825	1.00928	4.825	0.409854	4.825	0.0566375	4.825	4.30032	4.825	1.18993	4.824	1.81006	4.825	1.1537	4.825	0.75369	4.825	1.0525		4.825	0.0566375	4.30032	1.18993	1.81006	1.1537	0.75369	1.0525		6.825	9.30032	8.825	16.1899	10.825	26.8101	12.825	36.1537
4.831	0.0567219	4.831	1.05398	4.831	0.554493	4.831	1.7129	4.831	1.4768	4.831	0.584636	4.831	1.83938	4.831	0.838665	4.831	0.38834	4.831	0.0567219	4.831	3.12656	4.831	0.96271	4.83	1.44955	4.831	0.927187	4.831	0.644536	4.831	0.829188		4.831	0.0567219	3.12656	0.96271	1.44955	0.927187	0.644536	0.829188		6.831	8.12656	8.831	15.9627	10.831	26.4495	12.831	35.9272
4.837	0.0512582	4.837	1.05718	4.836	0.557048	4.837	1.44505	4.837	1.12944	4.837	0.535023	4.837	1.37017	4.837	0.669087	4.837	0.312896	4.837	0.0512582	4.836	2.37877	4.837	0.788104	4.836	1.08161	4.837	0.736226	4.837	0.516183	4.837	0.684201		4.837	0.0512582	2.37877	0.788104	1.08161	0.736226	0.516183	0.684201		6.837	7.37877	8.837	15.7881	10.837	26.0816	12.837	35.7362
4.843	0.0463013	4.843	1.02583	4.842	0.54301	4.843	1.25686	4.843	0.854505	4.842	0.49536	4.843	1.06886	4.843	0.578443	4.842	0.311513	4.843	0.0463013	4.842	1.71032	4.843	0.694992	4.842	0.791757	4.843	0.574284	4.843	0.412861	4.843	0.541176		4.843	0.0463013	1.71032	0.694992	0.791757	0.574284	0.412861	0.541176		6.843	6.71032	8.843	15.695	10.843	25.7918	12.843	35.5743
4.848	0.0432878	4.848	1.04559	4.848	0.525884	4.849	1.08436	4.849	0.713493	4.848	0.466198	4.849	0.862598	4.849	0.494506	4.848	0.268139	4.848	0.0432878	4.848	1.27816	4.849	0.478164	4.848	0.638522	4.849	0.478235	4.849	0.383169	4.849	0.403121		4.848	0.0432878	1.27816	0.478164	0.638522	0.478235	0.383169	0.403121		6.848	6.27816	8.848	15.4782	10.848	25.6385	12.848	35.4782
4.854	0.0407249	4.854	1.02782	4.854	0.535402	4.854	0.976999	4.855	0.647232	4.854	0.432158	4.854	0.719848	4.855	0.450204	4.854	0.28109	4.854	0.0407249	4.854	1.0301	4.854	0.440196	4.854	0.509506	4.855	0.409432	4.854	0.330177	4.855	0.381142		4.854	0.0407249	1.0301	0.440196	0.509506	0.409432	0.330177	0.381142		6.854	6.0301	8.854	15.4402	10.854	25.5095	12.854	35.4094
4.86	0.0690577	4.86	0.978751	4.86	0.50494	4.86	0.845173	4.86	0.577626	4.86	0.445113	4.86	0.707208	4.86	0.419961	4.86	0.231095	4.86	0.0690577	4.86	0.820039	4.86	0.40151	4.86	0.448742	4.86	0.357082	4.86	0.295106	4.86	0.338769		4.86	0.0690577	0.820039	0.40151	0.448742	0.357082	0.295106	0.338769		6.86	5.82004	8.86	15.4015	10.86	25.4487	12.86	35.3571
4.866	0.0599608	4.866	1.01505	4.866	0.509909	4.866	0.795324	4.866	0.547714	4.866	0.41857	4.866	0.581887	4.866	0.395253	4.866	0.216362	4.866	0.0599608	4.866	0.711986	4.866	0.344212	4.866	0.36469	4.866	0.309865	4.866	0.266586	4.866	0.299754		4.866	0.0599608	0.711986	0.344212	0.36469	0.309865	0.266586	0.299754		6.866	5.71199	8.866	15.3442	10.866	25.3647	12.866	35.3099
4.872	0.0489206	4.872	0.907198	4.872	0.517911	4.872	0.701486	4.872	0.48328	4.872	0.430642	4.872	0.593553	4.872	0.372445	4.872	0.239046	4.872	0.0489206	4.872	0.588009	4.872	0.311907	4.872	0.340117	4.872	0.298728	4.872	0.277344	4.872	0.253459		4.872	0.0489206	0.588009	0.311907	0.340117	0.298728	0.277344	0.253459		6.872	5.58801	8.872	15.3119	10.872	25.3401	12.872	35.2987
4.878	0.0529762	4.878	0.869302	4.878	0.518164	4.878	0.651866	4.878	0.500176	4.878	0.405643	4.878	0.561534	4.878	0.364088	4.878	0.221707	4.878	0.0529762	4.878	0.553165	4.878	0.306537	4.878	0.292501	4.878	0.270001	4.878	0.232687	4.878	0.25182		4.878	0.0529762	0.553165	0.306537	0.292501	0.270001	0.232687	0.25182		6.878	5.55316	8.878	15.3065	10.878	25.2925	12.878	35.27
4.884	0.0495402	4.884	0.802465	4.884	0.517293	4.884	0.561143	4.884	0.458963	4.884	0.405918	4.884	0.52971	4.884	0.372725	4.884	0.194715	4.884	0.0495402	4.884	0.516065	4.884	0.304649	4.884	0.294797	4.884	0.239898	4.884	0.233193	4.884	0.206249		4.884	0.0495402	0.516065	0.304649	0.294797	0.239898	0.233193	0.206249		6.884	5.51607	8.884	15.3046	10.884	25.2948	12.884	35.2399
4.89	0.0650303	4.89	0.667528	4.89	0.47911	4.89	0.50695	4.89	0.409317	4.89	0.387313	4.89	0.497997	4.89	0.378343	4.89	0.206762	4.89	0.0650303	4.89	0.475391	4.89	0.25445	4.89	0.278451	4.89	0.228788	4.89	0.227787	4.89	0.224547		4.89	0.0650303	0.475391	0.25445	0.278451	0.228788	0.227787	0.224547		6.89	5.47539	8.89	15.2545	10.89	25.2785	12.89	35.2288
4.896	0.0393449	4.896	0.553644	4.896	0.441545	4.896	0.45893	4.896	0.416429	4.896	0.365346	4.896	0.463555	4.896	0.31931	4.896	0.169904	4.896	0.0393449	4.896	0.41222	4.896	0.257056	4.896	0.231492	4.896	0.211382	4.896	0.182464	4.896	0.202111		4.896	0.0393449	0.41222	0.257056	0.231492	0.211382	0.182464	0.202111		6.896	5.41222	8.896	15.2571	10.896	25.2315	12.896	35.2114
4.902	0.047963	4.902	0.452476	4.902	0.407826	4.902	0.44381	4.902	0.3631	4.902	0.335275	4.902	0.403303	4.902	0.305223	4.902	0.160171	4.902	0.047963	4.902	0.41266	4.902	0.240757	4.902	0.207547	4.902	0.214794	4.902	0.209546	4.902	0.158959		4.902	0.047963	0.41266	0.240757	0.207547	0.214794	0.209546	0.158959		6.902	5.41266	8.902	15.2408	10.902	25.2075	12.902	35.2148
4.908	0.0704377	4.908	0.34182	4.908	0.336795	4.908	0.403279	4.908	0.283767	4.908	0.27844	4.908	0.420371	4.908	0.254409	4.908	0.185886	4.908	0.0704377	4.908	0.332108	4.908	0.204225	4.908	0.211511	4.908	0.205827	4.908	0.192344	4.908	0.168417		4.908	0.0704377	0.332108	0.204225	0.211511	0.205827	0.192344	0.168417		6.908	5.33211	8.908	15.2042	10.908	25.2115	12.908	35.2058
4.914	0.058102	4.914	0.306142	4.914	0.303497	4.914	0.362033	4.914	0.309012	4.914	0.269317	4.914	0.356889	4.914	0.260502	4.914	0.172005	4.914	0.058102	4.914	0.3738	4.914	0.194919	4.913	0.200167	4.914	0.196595	4.914	0.205339	4.914	0.188596		4.914	0.058102	0.3738	0.194919	0.200167	0.196595	0.205339	0.188596		6.914	5.3738	8.914	15.1949	10.914	25.2002	12.914	35.1966
4.92	0.0567783	4.92	0.261678	4.92	0.264809	4.92	0.384071	4.92	0.266815	4.92	0.259918	4.92	0.323534	4.92	0.263632	4.92	0.152246	4.92	0.0567783	4.92	0.378915	4.92	0.190106	4.919	0.202627	4.92	0.215059	4.92	0.172372	4.92	0.150898		4.92	0.0567783	0.378915	0.190106	0.202627	0.215059	0.172372	0.150898		6.92	5.37892	8.92	15.1901	10.92	25.2026	12.92	35.2151
4.926	0.0407531	4.926	0.249832	4.925	0.239288	4.926	0.362977	4.926	0.277216	4.926	0.221495	4.926	0.297918	4.926	0.271319	4.926	0.156528	4.926	0.0407531	4.926	0.343053	4.926	0.177317	4.925	0.168514	4.926	0.188924	4.926	0.174182	4.926	0.161512		4.926	0.0407531	0.343053	0.177317	0.168514	0.188924	0.174182	0.161512		6.926	5.34305	8.926	15.1773	10.926	25.1685	12.926	35.1889
4.932	0.0585244	4.932	0.217213	4.931	0.256808	4.932	0.327848	4.932	0.293241	4.931	0.244924	4.932	0.269045	4.932	0.231657	4.932	0.137992	4.932	0.0585244	4.931	0.314892	4.932	0.180349	4.931	0.197078	4.932	0.198182	4.932	0.138153	4.932	0.16393		4.932	0.0585244	0.314892	0.180349	0.197078	0.198182	0.138153	0.16393		6.932	5.31489	8.932	15.1803	10.932	25.1971	12.932	35.1982
4.937	0.0535113	4.938	0.215248	4.937	0.223735	4.938	0.316929	4.938	0.300325	4.937	0.234009	4.938	0.287032	4.938	0.233837	4.937	0.164692	4.937	0.0535113	4.937	0.318302	4.938	0.207548	4.937	0.204568	4.938	0.206012	4.938	0.155063	4.938	0.179004		4.937	0.0535113	0.318302	0.207548	0.204568	0.206012	0.155063	0.179004		6.937	5.3183	8.937	15.2075	10.937	25.2046	12.937	35.206
4.943	0.0519341	4.943	0.253621	4.943	0.226963	4.944	0.322274	4.944	0.301787	4.943	0.250905	4.943	0.310503	4.944	0.239902	4.943	0.11959	4.943	0.0519341	4.943	0.3213	4.944	0.173143	4.943	0.236548	4.944	0.203578	4.944	0.168777	4.944	0.218152		4.943	0.0519341	0.3213	0.173143	0.236548	0.203578	0.168777	0.218152		6.943	5.3213	8.943	15.1731	10.943	25.2365	12.943	35.2036
4.949	0.0518496	4.949	0.19616	4.949	0.228507	4.949	0.355088	4.95	0.29802	4.949	0.265513	4.949	0.297974	4.949	0.240573	4.949	0.171739	4.949	0.0518496	4.949	0.33439	4.949	0.194148	4.949	0.229059	4.949	0.200774	4.949	0.153332	4.949	0.183276		4.949	0.0518496	0.33439	0.194148	0.229059	0.200774	0.153332	0.183276		6.949	5.33439	8.949	15.1941	10.949	25.2291	12.949	35.2008
4.955	0.0292622	4.955	0.200595	4.955	0.256358	4.955	0.395504	4.955	0.259534	4.955	0.271935	4.955	0.368138	4.955	0.235989	4.955	0.165915	4.955	0.0292622	4.955	0.355732	4.955	0.181013	4.955	0.228376	4.955	0.204372	4.955	0.152879	4.955	0.195609		4.955	0.0292622	0.355732	0.181013	0.228376	0.204372	0.152879	0.195609		6.955	5.35573	8.955	15.181	10.955	25.2284	12.955	35.2044
4.961	0.0555954	4.961	0.235768	4.961	0.250659	4.961	0.422429	4.961	0.284216	4.961	0.266836	4.961	0.382171	4.961	0.246526	4.961	0.174052	4.961	0.0555954	4.961	0.385048	4.961	0.199838	4.961	0.188003	4.961	0.183501	4.961	0.157379	4.961	0.214874		4.961	0.0555954	0.385048	0.199838	0.188003	0.183501	0.157379	0.214874		6.961	5.38505	8.961	15.1998	10.961	25.188	12.961	35.1835
4.967	0.0687197	4.967	0.225943	4.967	0.239485	4.967	0.470106	4.967	0.330799	4.967	0.233513	4.967	0.41419	4.967	0.257008	4.967	0.164	4.967	0.0687197	4.967	0.355429	4.967	0.241581	4.967	0.224959	4.967	0.18604	4.967	0.185873	4.967	0.255178		4.967	0.0687197	0.355429	0.241581	0.224959	0.18604	0.185873	0.255178		6.967	5.35543	8.967	15.2416	10.967	25.225	12.967	35.186
4.973	0.072719	4.973	0.214659	4.973	0.226963	4.973	0.536333	4.973	0.307016	4.973	0.250519	4.973	0.442757	4.973	0.25726	4.973	0.178307	4.973	0.072719	4.973	0.422148	4.973	0.246899	4.973	0.213123	4.973	0.194928	4.973	0.202063	4.973	0.240642		4.973	0.072719	0.422148	0.246899	0.213123	0.194928	0.202063	0.240642		6.973	5.42215	8.973	15.2469	10.973	25.2131	12.973	35.1949
4.979	0.0687761	4.979	0.250758	4.979	0.215284	4.979	0.520241	4.979	0.355172	4.979	0.260635	4.979	0.484604	4.979	0.287642	4.979	0.162671	4.979	0.0687761	4.979	0.421185	4.979	0.208984	4.979	0.210581	4.979	0.179031	4.979	0.199507	4.979	0.290699		4.979	0.0687761	0.421185	0.208984	0.210581	0.179031	0.199507	0.290699		6.979	5.42119	8.979	15.209	10.979	25.2106	12.979	35.179
4.985	0.0707194	4.985	0.253678	4.985	0.274355	4.985	0.54002	4.985	0.311204	4.985	0.262426	4.985	0.478562	4.985	0.286049	4.985	0.173015	4.985	0.0707194	4.985	0.437329	4.985	0.216003	4.985	0.252867	4.985	0.198023	4.985	0.176499	4.985	0.27705		4.985	0.0707194	0.437329	0.216003	0.252867	0.198023	0.176499	0.27705		6.985	5.43733	8.985	15.216	10.985	25.2529	12.985	35.198
4.991	0.0537366	4.991	0.251207	4.991	0.24218	4.991	0.584381	4.991	0.324052	4.991	0.262371	4.991	0.502925	4.991	0.255359	4.991	0.15065	4.991	0.0537366	4.991	0.458532	4.991	0.255407	4.991	0.251609	4.991	0.190881	4.991	0.166327	4.991	0.281376		4.991	0.0537366	0.458532	0.255407	0.251609	0.190881	0.166327	0.281376		6.991	5.45853	8.991	15.2554	10.991	25.2516	12.991	35.1909
4.997	0.0538492	4.997	0.250562	4.997	0.199955	4.997	0.550224	4.997	0.299875	4.997	0.279405	4.997	0.500363	4.997	0.265924	4.997	0.163708	4.997	0.0538492	4.997	0.444039	4.997	0.235679	4.997	0.257787	4.997	0.181041	4.997	0.171386	4.997	0.311926		4.997	0.0538492	0.444039	0.235679	0.257787	0.181041	0.171386	0.311926		6.997	5.44404	8.997	15.2357	10.997	25.2578	12.997	35.181
5.003	0.0358525	5.003	0.208792	5.003	0.212448	5.003	0.495402	5.003	0.289249	5.003	0.304294	5.003	0.510916	5.003	0.28795	5.003	0.181818	5.003	0.0358525	5.003	0.425998	5.003	0.224113	5.003	0.225533	5.003	0.18776	5.003	0.203501	5.003	0.277856		5.003	0.0358525	0.425998	0.224113	0.225533	0.18776	0.203501	0.277856		7.003	5.426	9.003	15.2241	11.003	25.2255	13.003	35.1878
5.009	0.0484981	5.009	0.22294	5.009	0.211213	5.009	0.495116	5.009	0.304851	5.009	0.259532	5.009	0.49666	5.009	0.247449	5.009	0.184131	5.009	0.0484981	5.009	0.46626	5.009	0.234562	5.008	0.255764	5.009	0.201251	5.009	0.174129	5.009	0.302146		5.009	0.0484981	0.46626	0.234562	0.255764	0.201251	0.174129	0.302146		7.009	5.46626	9.009	15.2346	11.009	25.2558	13.009	35.2013
5.015	0.0763521	5.015	0.241439	5.015	0.169829	5.015	0.4894	5.015	0.300016	5.015	0.272073	5.015	0.513199	5.015	0.26967	5.015	0.166527	5.015	0.0763521	5.015	0.452069	5.015	0.212095	5.014	0.252922	5.015	0.182655	5.015	0.220597	5.015	0.277856		5.015	0.0763521	0.452069	0.212095	0.252922	0.182655	0.220597	0.277856		7.015	5.45207	9.015	15.2121	11.015	25.2529	13.015	35.1827
5.021	0.0796191	5.021	0.202195	5.02	0.215649	5.021	0.459873	5.021	0.27955	5.021	0.262619	5.021	0.523389	5.021	0.274617	5.021	0.169213	5.021	0.0796191	5.02	0.441151	5.021	0.196886	5.02	0.251691	5.021	0.209186	5.021	0.178203	5.021	0.23336		5.021	0.0796191	0.441151	0.196886	0.251691	0.209186	0.178203	0.23336		7.021	5.44115	9.021	15.1969	11.021	25.2517	13.021	35.2092
5.027	0.0525537	5.027	0.225073	5.026	0.22146	5.027	0.472193	5.027	0.29265	5.026	0.248286	5.027	0.465114	5.027	0.285797	5.026	0.180727	5.027	0.0525537	5.026	0.460705	5.027	0.194866	5.026	0.253386	5.027	0.186517	5.027	0.185527	5.027	0.232957		5.027	0.0525537	0.460705	0.194866	0.253386	0.186517	0.185527	0.232957		7.027	5.4607	9.027	15.1949	11.027	25.2534	13.027	35.1865
5.032	0.0768028	5.032	0.245986	5.032	0.214582	5.033	0.448011	5.033	0.29414	5.032	0.257933	5.033	0.487695	5.033	0.263856	5.032	0.160251	5.032	0.0768028	5.032	0.438896	5.033	0.185055	5.032	0.220312	5.033	0.194876	5.033	0.190533	5.033	0.227449		5.032	0.0768028	0.438896	0.185055	0.220312	0.194876	0.190533	0.227449		7.032	5.4389	9.032	15.1851	11.032	25.2203	13.032	35.1949
5.038	0.0652837	5.038	0.225803	5.038	0.203211	5.038	0.405908	5.039	0.270273	5.038	0.226677	5.038	0.49705	5.039	0.263045	5.038	0.159639	5.038	0.0652837	5.038	0.393519	5.038	0.197099	5.038	0.228239	5.039	0.150541	5.038	0.180494	5.039	0.248353		5.038	0.0652837	0.393519	0.197099	0.228239	0.150541	0.180494	0.248353		7.038	5.39352	9.038	15.1971	11.038	25.2282	13.038	35.1505
5.044	0.0495965	5.044	0.231894	5.044	0.209781	5.044	0.412168	5.044	0.277104	5.044	0.241892	5.044	0.470154	5.044	0.305028	5.044	0.17618	5.044	0.0495965	5.044	0.435733	5.044	0.209675	5.044	0.187675	5.044	0.160434	5.044	0.201344	5.044	0.185022		5.044	0.0495965	0.435733	0.209675	0.187675	0.160434	0.201344	0.185022		7.044	5.43573	9.044	15.2097	11.044	25.1877	13.044	35.1604
5.05	0.0747468	5.05	0.233944	5.05	0.225279	5.05	0.411682	5.05	0.275164	5.05	0.236186	5.05	0.487667	5.05	0.279956	5.05	0.22075	5.05	0.0747468	5.05	0.405124	5.05	0.172611	5.05	0.19347	5.05	0.192177	5.05	0.194367	5.05	0.182738		5.05	0.0747468	0.405124	0.172611	0.19347	0.192177	0.194367	0.182738		7.05	5.40512	9.05	15.1726	11.05	25.1935	13.05	35.1922
5.056	0.0535394	5.056	0.23153	5.056	0.219074	5.056	0.43835	5.056	0.306425	5.056	0.232135	5.056	0.478535	5.056	0.298627	5.056	0.18477	5.056	0.0535394	5.056	0.42069	5.056	0.203374	5.056	0.216595	5.056	0.177787	5.056	0.170907	5.056	0.160437		5.056	0.0535394	0.42069	0.203374	0.216595	0.177787	0.170907	0.160437		7.056	5.42069	9.056	15.2034	11.056	25.2166	13.056	35.1778
5.062	0.0560742	5.062	0.305019	5.062	0.230304	5.062	0.423287	5.062	0.305301	5.062	0.255094	5.062	0.520744	5.062	0.248092	5.062	0.192003	5.062	0.0560742	5.062	0.397644	5.062	0.190824	5.062	0.201096	5.062	0.181808	5.062	0.187497	5.062	0.184055		5.062	0.0560742	0.397644	0.190824	0.201096	0.181808	0.187497	0.184055		7.062	5.39764	9.062	15.1908	11.062	25.2011	13.062	35.1818
5.068	0.0575105	5.068	0.610909	5.068	0.307316	5.068	0.491115	5.068	0.396048	5.068	0.288501	5.068	0.626269	5.068	0.362634	5.068	0.207321	5.068	0.0575105	5.068	0.366925	5.068	0.218051	5.068	0.227392	5.068	0.171783	5.068	0.183476	5.068	0.163446		5.068	0.0575105	0.366925	0.218051	0.227392	0.171783	0.183476	0.163446		7.068	5.36692	9.068	15.2181	11.068	25.2274	13.068	35.1718
5.074	0.090772	5.074	1.10097	5.074	0.530938	5.074	0.713806	5.074	0.649903	5.074	0.440151	5.074	0.820834	5.074	0.492745	5.074	0.192003	5.074	0.090772	5.074	0.407572	5.074	0.197923	5.074	0.191584	5.074	0.166571	5.074	0.213434	5.074	0.169465		5.074	0.090772	0.407572	0.197923	0.191584	0.166571	0.213434	0.169465		7.074	5.40757	9.074	15.1979	11.074	25.1916	13.074	35.1666
5.08	0.0737611	5.08	1.67716	5.08	0.927871	5.08	1.00944	5.08	1.04736	5.08	0.718895	5.08	1.23199	5.08	0.769123	5.08	0.201816	5.08	0.0737611	5.08	0.470908	5.08	0.209702	5.08	0.22433	5.08	0.16464	5.08	0.208268	5.08	0.158046		5.08	0.0737611	0.470908	0.209702	0.22433	0.16464	0.208268	0.158046		7.08	5.47091	9.08	15.2097	11.08	25.2243	13.08	35.1646
5.086	0.0576232	5.086	2.10333	5.086	1.31119	5.086	1.33051	5.086	1.50623	5.086	1.04237	5.086	1.72625	5.086	1.16672	5.086	0.195035	5.086	0.0576232	5.086	0.562515	5.086	0.218875	5.086	0.236986	5.086	0.20424	5.086	0.199321	5.086	0.152242		5.086	0.0576232	0.562515	0.218875	0.236986	0.20424	0.199321	0.152242		7.086	5.56252	9.086	15.2189	11.086	25.237	13.086	35.2042
5.092	0.0582991	5.092	2.38053	5.092	1.58105	5.092	1.58508	5.092	1.88581	5.092	1.31232	5.092	2.17216	5.092	1.45093	5.092	0.230723	5.092	0.0582991	5.092	0.789622	5.092	0.24993	5.092	0.272657	5.092	0.250082	5.092	0.178363	5.092	0.214794		5.092	0.0582991	0.789622	0.24993	0.272657	0.250082	0.178363	0.214794		7.092	5.78962	9.092	15.2499	11.092	25.2727	13.092	35.2501
5.098	0.0517088	5.098	2.49565	5.098	1.75394	5.098	1.74465	5.098	2.25993	5.098	1.4667	5.098	2.44644	5.098	1.70657	5.098	0.234313	5.098	0.0517088	5.098	1.0087	5.098	0.290796	5.097	0.340992	5.098	0.310605	5.098	0.236921	5.098	0.244833		5.098	0.0517088	1.0087	0.290796	0.340992	0.310605	0.236921	0.244833		7.098	6.0087	9.098	15.2908	11.098	25.341	13.098	35.3106
5.104	0.0463577	5.104	2.57728	5.104	1.79819	5.104	1.85416	5.104	2.48545	5.104	1.56717	5.104	2.7693	5.104	1.80213	5.104	0.232584	5.104	0.0463577	5.104	1.2003	5.104	0.363489	5.103	0.416242	5.104	0.312801	5.104	0.226722	5.104	0.295402		5.104	0.0463577	1.2003	0.363489	0.416242	0.312801	0.226722	0.295402		7.104	6.2003	9.104	15.3635	11.104	25.4162	13.104	35.3128
5.11	0.044189	5.11	2.6513	5.109	1.85277	5.11	1.95451	5.11	2.64473	5.11	1.69561	5.11	2.87708	5.11	1.89912	5.11	0.241546	5.11	0.044189	5.11	1.38165	5.11	0.389226	5.109	0.486217	5.11	0.366685	5.11	0.232288	5.11	0.276889		5.11	0.044189	1.38165	0.389226	0.486217	0.366685	0.232288	0.276889		7.11	6.38165	9.11	15.3892	11.11	25.4862	13.11	35.3667
5.116	0.0539056	5.116	2.63323	5.115	1.93615	5.116	2.06407	5.116	2.69365	5.115	1.77979	5.116	2.93435	5.116	2.0758	5.116	0.246067	5.116	0.0539056	5.115	1.49564	5.116	0.392311	5.115	0.500076	5.116	0.388111	5.116	0.273776	5.116	0.333234		5.116	0.0539056	1.49564	0.392311	0.500076	0.388111	0.273776	0.333234		7.116	6.49564	9.116	15.3923	11.116	25.5001	13.116	35.3881
5.121	0.0630306	5.122	2.52827	5.121	2.04236	5.122	2.08594	5.122	2.68409	5.121	1.7775	5.122	2.96153	5.122	2.10492	5.121	0.262395	5.121	0.0630306	5.121	1.50694	5.122	0.414219	5.121	0.51541	5.122	0.407078	5.122	0.274575	5.122	0.323964		5.121	0.0630306	1.50694	0.414219	0.51541	0.407078	0.274575	0.323964		7.121	6.50694	9.121	15.4142	11.121	25.5154	13.121	35.4071
5.127	0.0408657	5.127	2.22889	5.127	1.88983	5.128	1.97844	5.128	2.61828	5.127	1.7745	5.127	2.95591	5.128	1.99728	5.127	0.272873	5.127	0.0408657	5.127	1.59588	5.128	0.415044	5.127	0.554115	5.128	0.426785	5.128	0.291298	5.128	0.341375		5.127	0.0408657	1.59588	0.415044	0.554115	0.426785	0.291298	0.341375		7.127	6.59588	9.127	15.415	11.127	25.5541	13.127	35.4268
5.133	0.0501034	5.133	1.98583	5.133	1.74835	5.133	1.91292	5.134	2.48477	5.133	1.61251	5.133	2.82903	5.133	1.90692	5.133	0.272793	5.133	0.0501034	5.133	1.58997	5.133	0.450592	5.133	0.568055	5.133	0.437207	5.133	0.29942	5.133	0.342154		5.133	0.0501034	1.58997	0.450592	0.568055	0.437207	0.29942	0.342154		7.133	6.58997	9.133	15.4506	11.133	25.5681	13.133	35.4372
5.139	0.0622139	5.139	1.64072	5.139	1.44713	5.139	1.71936	5.139	2.21973	5.139	1.42869	5.139	2.64175	5.139	1.68885	5.139	0.279441	5.139	0.0622139	5.139	1.49179	5.139	0.427859	5.139	0.556876	5.139	0.367187	5.139	0.286079	5.139	0.343793		5.139	0.0622139	1.49179	0.427859	0.556876	0.367187	0.286079	0.343793		7.139	6.49179	9.139	15.4279	11.139	25.5569	13.139	35.3672
5.145	0.058102	5.145	1.24164	5.145	1.21792	5.145	1.45848	5.145	1.84617	5.145	1.13735	5.145	2.3601	5.145	1.35819	5.145	0.257103	5.145	0.058102	5.145	1.42763	5.145	0.383723	5.145	0.511802	5.145	0.385148	5.145	0.292576	5.145	0.346964		5.145	0.058102	1.42763	0.383723	0.511802	0.385148	0.292576	0.346964		7.145	6.42763	9.145	15.3837	11.145	25.5118	13.145	35.3851
5.151	0.0528353	5.151	0.913402	5.151	0.906646	5.151	1.23876	5.151	1.50983	5.151	0.914646	5.151	2.05642	5.151	1.14484	5.151	0.260613	5.151	0.0528353	5.151	1.26644	5.151	0.330386	5.151	0.499474	5.151	0.331159	5.151	0.25937	5.151	0.310153		5.151	0.0528353	1.26644	0.330386	0.499474	0.331159	0.25937	0.310153		7.151	6.26644	9.151	15.3304	11.151	25.4995	13.151	35.3312
5.157	0.075817	5.157	0.752527	5.157	0.724632	5.157	1.07564	5.157	1.24316	5.157	0.730995	5.157	1.81404	5.157	0.908347	5.157	0.230802	5.157	0.075817	5.157	1.13892	5.157	0.354715	5.157	0.394812	5.157	0.29648	5.157	0.240623	5.157	0.312114		5.157	0.075817	1.13892	0.354715	0.394812	0.29648	0.240623	0.312114		7.157	6.13892	9.157	15.3547	11.157	25.3948	13.157	35.2965
5.163	0.042978	5.163	0.548114	5.163	0.549524	5.163	0.92049	5.163	1.0419	5.163	0.6192	5.163	1.60737	5.163	0.702768	5.163	0.224287	5.163	0.042978	5.163	1.04112	5.163	0.342723	5.163	0.362039	5.163	0.270265	5.163	0.2186	5.163	0.269097		5.163	0.042978	1.04112	0.342723	0.362039	0.270265	0.2186	0.269097		7.163	6.04112	9.163	15.3427	11.163	25.362	13.163	35.2703
5.169	0.0650584	5.169	0.477684	5.169	0.486578	5.169	0.762854	5.169	0.887059	5.169	0.517438	5.169	1.40551	5.169	0.611593	5.169	0.22434	5.169	0.0650584	5.169	0.950506	5.169	0.282341	5.169	0.359715	5.169	0.269868	5.169	0.215405	5.169	0.234516		5.169	0.0650584	0.950506	0.282341	0.359715	0.269868	0.215405	0.234516		7.169	5.95051	9.169	15.2823	11.169	25.3597	13.169	35.2699
5.175	0.0668046	5.175	0.435493	5.175	0.396596	5.175	0.656982	5.175	0.764629	5.175	0.469864	5.175	1.24825	5.175	0.520948	5.175	0.239206	5.175	0.0668046	5.175	0.870587	5.175	0.294811	5.175	0.339762	5.175	0.237729	5.175	0.2043	5.175	0.220194		5.175	0.0668046	0.870587	0.294811	0.339762	0.237729	0.2043	0.220194		7.175	5.87059	9.175	15.2948	11.175	25.3398	13.175	35.2377
5.181	0.0662695	5.181	0.395239	5.181	0.346565	5.181	0.572576	5.181	0.676132	5.181	0.396492	5.181	1.03241	5.181	0.476953	5.181	0.213995	5.181	0.0662695	5.181	0.815034	5.181	0.264554	5.181	0.345201	5.181	0.246141	5.181	0.222089	5.181	0.24443		5.181	0.0662695	0.815034	0.264554	0.345201	0.246141	0.222089	0.24443		7.181	5.81503	9.181	15.2646	11.181	25.3452	13.181	35.2461
5.187	0.0571726	5.187	0.371941	5.187	0.306052	5.187	0.579608	5.187	0.578694	5.187	0.357215	5.187	0.926331	5.187	0.422477	5.187	0.21341	5.187	0.0571726	5.187	0.738745	5.187	0.28625	5.186	0.285066	5.187	0.19596	5.187	0.201717	5.187	0.210978		5.187	0.0571726	0.738745	0.28625	0.285066	0.19596	0.201717	0.210978		7.187	5.73874	9.187	15.2862	11.187	25.2851	13.187	35.196
5.193	0.0652274	5.193	0.318493	5.193	0.259363	5.193	0.592327	5.193	0.587156	5.193	0.345997	5.193	0.82231	5.193	0.406238	5.193	0.218144	5.193	0.0652274	5.193	0.726177	5.193	0.263543	5.192	0.281923	5.193	0.244342	5.193	0.190426	5.193	0.189026		5.193	0.0652274	0.726177	0.263543	0.281923	0.244342	0.190426	0.189026		7.193	5.72618	9.193	15.2635	11.193	25.2819	13.193	35.2443
5.199	0.0449213	5.199	0.335224	5.198	0.24364	5.199	0.576807	5.199	0.591738	5.199	0.341146	5.199	0.734271	5.199	0.344522	5.199	0.225165	5.199	0.0449213	5.199	0.702883	5.199	0.250675	5.198	0.27539	5.199	0.232068	5.199	0.214686	5.199	0.20864		5.199	0.0449213	0.702883	0.250675	0.27539	0.232068	0.214686	0.20864		7.199	5.70288	9.199	15.2507	11.199	25.2754	13.199	35.2321
5.205	0.0570599	5.205	0.29963	5.204	0.253607	5.205	0.542907	5.205	0.536385	5.205	0.298313	5.205	0.67001	5.205	0.312602	5.205	0.211841	5.205	0.0570599	5.204	0.668478	5.205	0.250648	5.204	0.274871	5.205	0.210456	5.205	0.206004	5.205	0.188488		5.205	0.0570599	0.668478	0.250648	0.274871	0.210456	0.206004	0.188488		7.205	5.66848	9.205	15.2506	11.205	25.2749	13.205	35.2105
5.211	0.0587779	5.211	0.262099	5.21	0.272727	5.211	0.599616	5.211	0.514794	5.21	0.313996	5.211	0.671569	5.211	0.32286	5.21	0.230696	5.211	0.0587779	5.21	0.619361	5.211	0.26357	5.21	0.26842	5.211	0.236697	5.211	0.198761	5.211	0.189886		5.211	0.0587779	0.619361	0.26357	0.26842	0.236697	0.198761	0.189886		7.211	5.61936	9.211	15.2636	11.211	25.2684	13.211	35.2367
5.216	0.0582428	5.216	0.317651	5.216	0.254365	5.217	0.579036	5.217	0.456939	5.216	0.331003	5.217	0.600987	5.217	0.336836	5.216	0.227	5.216	0.0582428	5.216	0.593289	5.217	0.261948	5.216	0.229059	5.217	0.221963	5.217	0.208561	5.217	0.19749		5.216	0.0582428	0.593289	0.261948	0.229059	0.221963	0.208561	0.19749		7.216	5.59329	9.216	15.2619	11.216	25.2291	13.216	35.222
5.222	0.0356272	5.222	0.299321	5.222	0.221741	5.222	0.582209	5.223	0.471529	5.222	0.282382	5.222	0.5967	5.223	0.316404	5.222	0.205113	5.222	0.0356272	5.222	0.630636	5.222	0.277928	5.222	0.26186	5.223	0.229158	5.222	0.198575	5.223	0.21173		5.222	0.0356272	0.630636	0.277928	0.26186	0.229158	0.198575	0.21173		7.222	5.63064	9.222	15.2779	11.222	25.2619	13.222	35.2292
5.228	0.0450058	5.228	0.316893	5.228	0.234094	5.228	0.590755	5.228	0.434449	5.228	0.311433	5.228	0.556188	5.228	0.329121	5.228	0.230882	5.228	0.0450058	5.228	0.677746	5.228	0.308291	5.228	0.280884	5.228	0.243337	5.228	0.212768	5.228	0.210333		5.228	0.0450058	0.677746	0.308291	0.280884	0.243337	0.212768	0.210333		7.228	5.67775	9.228	15.3083	11.228	25.2809	13.228	35.2433
5.234	0.044189	5.234	0.34095	5.234	0.236565	5.234	0.616051	5.234	0.434112	5.234	0.322789	5.234	0.540485	5.234	0.328758	5.234	0.206363	5.234	0.044189	5.234	0.722134	5.234	0.376278	5.234	0.313111	5.234	0.288068	5.234	0.235483	5.234	0.232769		5.234	0.044189	0.722134	0.376278	0.313111	0.288068	0.235483	0.232769		7.234	5.72213	9.234	15.3763	11.234	25.3131	13.234	35.2881
5.24	0.0426964	5.24	0.287728	5.24	0.241001	5.24	0.674675	5.24	0.430851	5.24	0.310193	5.24	0.539872	5.24	0.329848	5.24	0.272421	5.24	0.0426964	5.24	0.74364	5.24	0.439531	5.24	0.329511	5.24	0.311901	5.24	0.260062	5.24	0.258107		5.24	0.0426964	0.74364	0.439531	0.329511	0.311901	0.260062	0.258107		7.24	5.74364	9.24	15.4395	11.24	25.3295	13.24	35.3119
5.246	0.0984326	5.246	0.329357	5.246	0.268178	5.246	0.704116	5.246	0.440353	5.246	0.322899	5.246	0.552791	5.246	0.369818	5.246	0.303694	5.246	0.0984326	5.246	0.798835	5.246	0.423206	5.246	0.380517	5.246	0.307695	5.246	0.263311	5.246	0.278823		5.246	0.0984326	0.798835	0.423206	0.380517	0.307695	0.263311	0.278823		7.246	5.79884	9.246	15.4232	11.246	25.3805	13.246	35.3077
5.252	0.0539056	5.252	0.353442	5.252	0.235779	5.252	0.744904	5.252	0.468465	5.252	0.318517	5.252	0.599539	5.252	0.364759	5.252	0.356349	5.252	0.0539056	5.252	0.79526	5.252	0.437218	5.252	0.383961	5.252	0.336053	5.252	0.293828	5.252	0.32794		5.252	0.0539056	0.79526	0.437218	0.383961	0.336053	0.293828	0.32794		7.252	5.79526	9.252	15.4372	11.252	25.384	13.252	35.3361
5.258	0.0479348	5.258	0.348389	5.258	0.238053	5.258	0.756108	5.258	0.476168	5.258	0.332381	5.258	0.592273	5.258	0.410989	5.258	0.475726	5.258	0.0479348	5.258	0.786982	5.258	0.470959	5.258	0.397628	5.258	0.36441	5.258	0.291751	5.258	0.299539		5.258	0.0479348	0.786982	0.470959	0.397628	0.36441	0.291751	0.299539		7.258	5.78698	9.258	15.471	11.258	25.3976	13.258	35.3644
5.264	0.0564966	5.264	0.427521	5.264	0.272895	5.264	0.762968	5.264	0.476477	5.264	0.365429	5.264	0.66394	5.264	0.441428	5.264	0.591539	5.264	0.0564966	5.264	0.831507	5.264	0.456096	5.264	0.382977	5.264	0.377848	5.264	0.312921	5.264	0.343122		5.264	0.0564966	0.831507	0.456096	0.382977	0.377848	0.312921	0.343122		7.264	5.83151	9.264	15.4561	11.264	25.383	13.264	35.3778
5.27	0.0535113	5.27	0.484	5.27	0.305463	5.27	0.847803	5.27	0.650887	5.27	0.416778	5.27	0.836426	5.27	0.489727	5.27	0.592629	5.27	0.0535113	5.27	0.952789	5.27	0.499754	5.27	0.407331	5.27	0.402898	5.27	0.323972	5.27	0.37566		5.27	0.0535113	0.952789	0.499754	0.407331	0.402898	0.323972	0.37566		7.27	5.95279	9.27	15.4998	11.27	25.4073	13.27	35.4029
5.276	0.0706067	5.276	0.553027	5.276	0.346228	5.276	1.00278	5.276	0.896505	5.276	0.465179	5.276	1.27013	5.276	0.554908	5.276	0.5358	5.276	0.0706067	5.276	1.4751	5.276	0.539849	5.276	0.520439	5.276	0.450539	5.276	0.322135	5.276	0.419404		5.276	0.0706067	1.4751	0.539849	0.520439	0.450539	0.322135	0.419404		7.276	6.4751	9.276	15.5398	11.276	25.5204	13.276	35.4505
5.282	0.0631151	5.282	0.702055	5.282	0.419197	5.282	1.16605	5.282	1.34681	5.282	0.569339	5.282	2.00566	5.282	0.685634	5.282	0.651347	5.282	0.0631151	5.282	2.74308	5.282	0.677125	5.281	0.73523	5.282	0.568702	5.282	0.342134	5.282	0.419753		5.282	0.0631151	2.74308	0.677125	0.73523	0.568702	0.342134	0.419753		7.282	7.74308	9.282	15.6771	11.282	25.7352	13.282	35.5687
5.288	0.0539337	5.288	0.848249	5.288	0.511959	5.288	1.49478	5.288	1.83931	5.288	0.6883	5.288	2.82616	5.288	0.868042	5.288	0.682541	5.288	0.0539337	5.288	4.92917	5.288	0.95016	5.287	1.21453	5.288	0.804764	5.288	0.432034	5.288	0.477065		5.288	0.0539337	4.92917	0.95016	1.21453	0.804764	0.432034	0.477065		7.288	9.92917	9.288	15.9502	11.288	26.2145	13.288	35.8048
5.294	0.0655372	5.294	0.883703	5.293	0.567829	5.294	1.73488	5.294	2.28098	5.294	0.783723	5.294	3.61144	5.294	1.00056	5.294	0.695651	5.294	0.0655372	5.293	7.77959	5.294	1.3656	5.293	1.71037	5.294	1.05088	5.294	0.535276	5.294	0.626566		5.294	0.0655372	7.77959	1.3656	1.71037	1.05088	0.535276	0.626566		7.294	12.7796	9.294	16.3656	11.294	26.7104	13.294	36.0509
5.3	0.054328	5.3	0.932967	5.299	0.592367	5.3	1.91755	5.3	2.55134	5.299	0.815062	5.3	4.05698	5.3	1.1118	5.3	0.730648	5.3	0.054328	5.299	9.81247	5.3	1.66182	5.299	2.21269	5.3	1.27075	5.3	0.69199	5.3	0.751267		5.3	0.054328	9.81247	1.66182	2.21269	1.27075	0.69199	0.751267		7.3	14.8125	9.3	16.6618	11.3	27.2127	13.3	36.2708
5.305	0.0614816	5.306	0.926848	5.305	0.642342	5.306	1.96677	5.306	2.67537	5.305	0.826969	5.306	4.31132	5.306	1.08536	5.305	0.752614	5.305	0.0614816	5.305	10.9572	5.306	1.90835	5.305	2.58375	5.306	1.41333	5.306	0.76104	5.306	0.861996		5.305	0.0614816	10.9572	1.90835	2.58375	1.41333	0.76104	0.861996		7.305	15.9572	9.305	16.9083	11.305	27.5837	13.305	36.4133
5.311	0.0599045	5.311	0.975383	5.311	0.613705	5.312	1.96786	5.312	2.70405	5.311	0.821511	5.311	4.42751	5.312	1.19093	5.311	0.727936	5.311	0.0599045	5.311	11.6187	5.312	2.05642	5.311	2.73108	5.312	1.43886	5.312	0.86508	5.312	0.886151		5.311	0.0599045	11.6187	2.05642	2.73108	1.43886	0.86508	0.886151		7.311	16.6187	9.311	17.0564	11.311	27.7311	13.311	36.4389
5.317	0.0633123	5.317	0.953319	5.317	0.623503	5.317	1.89529	5.318	2.72845	5.317	0.821759	5.317	4.3909	5.317	1.1336	5.317	0.654698	5.317	0.0633123	5.317	11.8795	5.317	2.10247	5.317	2.8315	5.317	1.49047	5.317	0.869954	5.317	0.914418		5.317	0.0633123	11.8795	2.10247	2.8315	1.49047	0.869954	0.914418		7.317	16.8795	9.317	17.1025	11.317	27.8315	13.317	36.4905
5.323	0.0545533	5.323	0.918342	5.323	0.619123	5.323	1.83218	5.323	2.56028	5.323	0.80445	5.323	4.30433	5.323	1.10666	5.323	0.679536	5.323	0.0545533	5.323	11.402	5.323	2.0803	5.323	2.90372	5.323	1.5025	5.323	0.872244	5.323	0.890638		5.323	0.0545533	11.402	2.0803	2.90372	1.5025	0.872244	0.890638		7.323	16.402	9.323	17.0803	11.323	27.9037	13.323	36.5025
5.329	0.0607212	5.329	0.810746	5.329	0.684596	5.329	1.74091	5.329	2.41171	5.329	0.783723	5.329	3.97512	5.329	1.01571	5.329	0.588933	5.329	0.0607212	5.329	10.2678	5.329	1.99045	5.329	2.70369	5.329	1.43812	5.329	0.843377	5.329	0.890585		5.329	0.0607212	10.2678	1.99045	2.70369	1.43812	0.843377	0.890585		7.329	15.2678	9.329	16.9905	11.329	27.7037	13.329	36.4381
5.335	0.0439356	5.335	0.754801	5.335	0.728815	5.335	1.49841	5.335	2.04954	5.335	0.730416	5.335	3.30723	5.335	0.935738	5.335	0.577498	5.335	0.0439356	5.335	8.60356	5.335	1.69716	5.335	2.43423	5.335	1.28353	5.335	0.823299	5.335	0.794903		5.335	0.0439356	8.60356	1.69716	2.43423	1.28353	0.823299	0.794903		7.335	13.6036	9.335	16.6972	11.335	27.4342	13.335	36.2835
5.341	0.0671426	5.341	0.631036	5.341	0.647676	5.341	1.21664	5.341	1.58323	5.341	0.664872	5.341	2.44914	5.341	0.782121	5.341	0.513036	5.341	0.0671426	5.341	6.37823	5.341	1.37709	5.341	1.97546	5.341	1.01839	5.341	0.629278	5.341	0.683288		5.341	0.0671426	6.37823	1.37709	1.97546	1.01839	0.629278	0.683288		7.341	11.3782	9.341	16.3771	11.341	26.9755	13.341	36.0184
5.347	0.0585808	5.347	0.521587	5.347	0.642819	5.347	0.940755	5.347	1.14229	5.347	0.574052	5.347	1.70278	5.347	0.595521	5.347	0.420758	5.347	0.0585808	5.347	4.14918	5.347	1.00631	5.347	1.3752	5.347	0.750828	5.347	0.499886	5.347	0.552702		5.347	0.0585808	4.14918	1.00631	1.3752	0.750828	0.499886	0.552702		7.347	9.14918	9.347	16.0063	11.347	26.3752	13.347	35.7508
5.353	0.0555109	5.353	0.473501	5.353	0.606096	5.353	0.74902	5.353	0.841208	5.353	0.506165	5.353	1.17124	5.353	0.521172	5.353	0.365869	5.353	0.0555109	5.353	2.43999	5.353	0.665904	5.353	0.879636	5.353	0.560132	5.353	0.407535	5.353	0.416609		5.353	0.0555109	2.43999	0.665904	0.879636	0.560132	0.407535	0.416609		7.353	7.43999	9.353	15.6659	11.353	25.8796	13.353	35.5601
5.359	0.0437103	5.359	0.465277	5.359	0.592564	5.359	0.701944	5.359	0.670875	5.359	0.447649	5.359	0.779293	5.359	0.438241	5.359	0.27258	5.359	0.0437103	5.359	1.4284	5.359	0.443945	5.359	0.621411	5.359	0.371393	5.359	0.325757	5.359	0.308863		5.359	0.0437103	1.4284	0.443945	0.621411	0.371393	0.325757	0.308863		7.359	6.4284	9.359	15.4439	11.359	25.6214	13.359	35.3714
5.365	0.0969962	5.365	0.415647	5.365	0.529787	5.365	1.05434	5.365	0.569473	5.365	0.41653	5.365	0.687411	5.365	0.389858	5.365	0.256624	5.365	0.0969962	5.365	0.933895	5.365	0.356975	5.365	0.546625	5.365	0.331714	5.365	0.276679	5.365	0.274632		5.365	0.0969962	0.933895	0.356975	0.546625	0.331714	0.276679	0.274632		7.365	5.9339	9.365	15.357	11.365	25.5466	13.365	35.3317
5.371	0.0700716	5.371	0.409219	5.371	0.560642	5.371	2.64599	5.371	0.540152	5.371	0.420609	5.371	0.632116	5.371	0.404169	5.371	0.208996	5.371	0.0700716	5.371	0.809506	5.371	0.318847	5.37	0.638577	5.371	0.290607	5.371	0.24941	5.371	0.275196		5.371	0.0700716	0.809506	0.318847	0.638577	0.290607	0.24941	0.275196		7.371	5.80951	9.371	15.3188	11.371	25.6386	13.371	35.2906
5.377	0.0959542	5.377	0.407422	5.377	0.498511	5.377	6.13436	5.377	0.55924	5.377	0.480283	5.377	0.570666	5.377	0.397265	5.377	0.241386	5.377	0.0959542	5.377	0.774249	5.377	0.312705	5.376	0.731759	5.377	0.238972	5.377	0.241954	5.377	0.262621		5.377	0.0959542	0.774249	0.312705	0.731759	0.238972	0.241954	0.262621		7.377	5.77425	9.377	15.3127	11.377	25.7318	13.377	35.239
5.383	0.0558489	5.383	0.402005	5.382	0.504912	5.383	9.82424	5.383	0.517578	5.383	0.500349	5.383	0.549395	5.383	0.45381	5.383	0.240403	5.383	0.0558489	5.383	0.753678	5.383	0.261017	5.382	0.974567	5.383	0.248283	5.383	0.263977	5.383	0.26829		5.383	0.0558489	0.753678	0.261017	0.974567	0.248283	0.263977	0.26829		7.383	5.75368	9.383	15.261	11.383	25.9746	13.383	35.2483
5.389	0.0784926	5.389	0.439816	5.388	0.400807	5.389	12.013	5.389	0.529582	5.389	0.637695	5.389	0.564708	5.389	0.586688	5.389	0.26439	5.389	0.0784926	5.388	0.874355	5.389	0.315763	5.388	1.04241	5.389	0.276138	5.389	0.235883	5.389	0.296691		5.389	0.0784926	0.874355	0.315763	1.04241	0.276138	0.235883	0.296691		7.389	5.87435	9.389	15.3158	11.389	26.0424	13.389	35.2761
5.395	0.0931378	5.395	0.520212	5.394	0.387724	5.395	13.0687	5.395	0.5801	5.394	0.785046	5.395	0.572838	5.395	0.752968	5.394	0.25221	5.395	0.0931378	5.394	0.952459	5.395	0.326079	5.394	1.07321	5.395	0.327561	5.395	0.286239	5.395	0.323507		5.395	0.0931378	0.952459	0.326079	1.07321	0.327561	0.286239	0.323507		7.395	5.95246	9.395	15.3261	11.395	26.0732	13.395	35.3276
5.4	0.0996155	5.4	0.584494	5.4	0.351142	5.401	13.5567	5.401	0.585778	5.4	0.93281	5.401	0.639355	5.401	0.863346	5.4	0.293004	5.4	0.0996155	5.4	1.07921	5.401	0.388216	5.4	1.12611	5.401	0.363246	5.401	0.2897	5.401	0.367304		5.4	0.0996155	1.07921	0.388216	1.12611	0.363246	0.2897	0.367304		7.4	6.07921	9.4	15.3882	11.4	26.1261	13.4	35.3632
5.406	0.0746905	5.406	0.605126	5.406	0.361417	5.406	13.4622	5.407	0.629549	5.406	0.999485	5.406	0.710744	5.407	0.948177	5.406	0.314332	5.406	0.0746905	5.406	1.17638	5.406	0.421505	5.406	1.10831	5.407	0.452814	5.406	0.323067	5.407	0.360828		5.406	0.0746905	1.17638	0.421505	1.10831	0.452814	0.323067	0.360828		7.406	6.17638	9.406	15.4215	11.406	26.1083	13.406	35.4528
5.412	0.075648	5.412	0.685409	5.412	0.335588	5.412	12.9563	5.412	0.586678	5.412	1.04353	5.412	0.758188	5.412	0.966429	5.412	0.387383	5.412	0.075648	5.412	1.20872	5.412	0.524986	5.412	1.04091	5.412	0.492784	5.412	0.396724	5.412	0.408683		5.412	0.075648	1.20872	0.524986	1.04091	0.492784	0.396724	0.408683		7.412	6.20872	9.412	15.525	11.412	26.0409	13.412	35.4928
5.418	0.0678185	5.418	0.710589	5.418	0.326547	5.418	11.7421	5.418	0.667107	5.418	1.0687	5.418	0.758494	5.418	0.993429	5.418	0.418338	5.418	0.0678185	5.418	1.23597	5.418	0.502732	5.418	0.919598	5.418	0.528733	5.418	0.455894	5.418	0.393717		5.418	0.0678185	1.23597	0.502732	0.919598	0.528733	0.455894	0.393717		7.418	6.23597	9.418	15.5027	11.418	25.9196	13.418	35.5287
5.424	0.0711418	5.424	0.735263	5.424	0.330029	5.424	9.72082	5.424	0.671465	5.424	1.06536	5.424	0.751645	5.424	0.957093	5.424	0.384458	5.424	0.0711418	5.424	1.25129	5.424	0.541524	5.424	0.739658	5.424	0.566983	5.424	0.450036	5.424	0.388423		5.424	0.0711418	1.25129	0.541524	0.739658	0.566983	0.450036	0.388423		7.424	6.25129	9.424	15.5415	11.424	25.7397	13.424	35.567
5.43	0.0416825	5.43	0.709017	5.43	0.335279	5.43	7.35457	5.43	0.645067	5.43	0.97636	5.43	0.735357	5.43	0.90298	5.43	0.424747	5.43	0.0416825	5.43	1.18091	5.43	0.53727	5.43	0.644727	5.43	0.540345	5.43	0.47323	5.43	0.365504		5.43	0.0416825	1.18091	0.53727	0.644727	0.540345	0.47323	0.365504		7.43	6.18091	9.43	15.5373	11.43	25.6447	13.43	35.5403
5.436	0.0717614	5.436	0.691529	5.436	0.313942	5.436	5.35513	5.436	0.597248	5.436	0.908886	5.436	0.710744	5.436	0.835674	5.436	0.41988	5.436	0.0717614	5.436	1.14354	5.436	0.522779	5.436	0.55212	5.436	0.512835	5.436	0.465401	5.436	0.328532		5.436	0.0717614	1.14354	0.522779	0.55212	0.512835	0.465401	0.328532		7.436	6.14354	9.436	15.5228	11.436	25.5521	13.436	35.5128
5.442	0.0924055	5.442	0.655149	5.442	0.309955	5.442	3.89299	5.442	0.577963	5.442	0.769583	5.442	0.689444	5.442	0.778599	5.442	0.397249	5.442	0.0924055	5.442	1.05091	5.442	0.505683	5.442	0.463339	5.442	0.533388	5.442	0.462818	5.442	0.37515		5.442	0.0924055	1.05091	0.505683	0.463339	0.533388	0.462818	0.37515		7.442	6.05091	9.442	15.5057	11.442	25.4633	13.442	35.5334
5.448	0.0617633	5.448	0.544689	5.448	0.312229	5.448	2.9695	5.448	0.537453	5.448	0.698801	5.448	0.728424	5.448	0.689408	5.448	0.369672	5.448	0.0617633	5.448	0.991621	5.448	0.451629	5.448	0.430538	5.448	0.496619	5.448	0.424365	5.448	0.351666		5.448	0.0617633	0.991621	0.451629	0.430538	0.496619	0.424365	0.351666		7.448	5.99162	9.448	15.4516	11.448	25.4305	13.448	35.4966
5.454	0.0731415	5.454	0.51704	5.454	0.288	5.454	2.44851	5.454	0.538072	5.454	0.614542	5.454	0.924298	5.454	0.687759	5.454	0.331006	5.454	0.0731415	5.454	1.02041	5.454	0.41172	5.454	0.376307	5.454	0.428663	5.454	0.383942	5.454	0.294999		5.454	0.0731415	1.02041	0.41172	0.376307	0.428663	0.383942	0.294999		7.454	6.02041	9.454	15.4117	11.454	25.3763	13.454	35.4287
5.46	0.056215	5.46	0.507804	5.46	0.281963	5.46	2.19764	5.46	0.59812	5.46	0.6512	5.46	1.31003	5.46	0.726023	5.46	0.334782	5.46	0.056215	5.46	1.28523	5.46	0.368939	5.46	0.413345	5.46	0.397502	5.46	0.336488	5.46	0.277157		5.46	0.056215	1.28523	0.368939	0.413345	0.397502	0.336488	0.277157		7.46	6.28523	9.46	15.3689	11.46	25.4133	13.46	35.3975
5.466	0.0666074	5.466	0.518106	5.466	0.31936	5.466	2.18198	5.466	0.704103	5.466	0.658532	5.466	1.89548	5.466	0.876427	5.466	0.275399	5.466	0.0666074	5.466	1.95228	5.466	0.420787	5.465	0.541623	5.466	0.421759	5.466	0.298914	5.466	0.265657		5.466	0.0666074	1.95228	0.420787	0.541623	0.421759	0.298914	0.265657		7.466	6.95228	9.466	15.4208	11.466	25.5416	13.466	35.4218
5.472	0.0711982	5.472	0.538682	5.472	0.3357	5.472	2.18278	5.472	0.847252	5.472	0.782262	5.472	2.36029	5.472	1.03021	5.472	0.297285	5.472	0.0711982	5.472	2.70969	5.472	0.527432	5.471	0.702265	5.472	0.46731	5.472	0.316569	5.472	0.300937		5.472	0.0711982	2.70969	0.527432	0.702265	0.46731	0.316569	0.300937		7.472	7.70969	9.472	15.5274	11.472	25.7023	13.472	35.4673
5.478	0.0773097	5.478	0.566557	5.477	0.360828	5.478	2.14299	5.478	0.848179	5.478	0.819747	5.478	2.62377	5.478	1.17553	5.478	0.384431	5.478	0.0773097	5.477	3.37495	5.478	0.63812	5.477	0.839509	5.478	0.549313	5.478	0.343252	5.478	0.352687		5.478	0.0773097	3.37495	0.63812	0.839509	0.549313	0.343252	0.352687		7.478	8.37495	9.478	15.6381	11.478	25.8395	13.478	35.5493
5.484	0.0531733	5.484	0.505923	5.483	0.397579	5.484	1.99996	5.484	0.895774	5.483	0.80208	5.484	2.79213	5.484	1.185	5.484	0.436022	5.484	0.0531733	5.483	3.66485	5.484	0.707542	5.483	0.953301	5.484	0.572538	5.484	0.357659	5.484	0.390358		5.484	0.0531733	3.66485	0.707542	0.953301	0.572538	0.357659	0.390358		7.484	8.66485	9.484	15.7075	11.484	25.9533	13.484	35.5725
5.489	0.090434	5.49	0.488491	5.489	0.375455	5.49	1.82532	5.49	0.933894	5.489	0.800784	5.49	2.85798	5.49	1.18498	5.489	0.441899	5.489	0.090434	5.489	3.79776	5.49	0.723308	5.489	1.00401	5.49	0.583595	5.49	0.393235	5.49	0.418544		5.489	0.090434	3.79776	0.723308	1.00401	0.583595	0.393235	0.418544		7.489	8.79776	9.489	15.7233	11.489	26.004	13.489	35.5836
5.495	0.0708039	5.495	0.460926	5.495	0.39216	5.496	1.60303	5.496	0.90789	5.495	0.84166	5.495	2.7328	5.496	1.18623	5.495	0.45493	5.495	0.0708039	5.495	3.74477	5.495	0.710254	5.495	1.05537	5.496	0.523971	5.496	0.418906	5.496	0.39334		5.495	0.0708039	3.74477	0.710254	1.05537	0.523971	0.418906	0.39334		7.495	8.74477	9.495	15.7103	11.495	26.0554	13.495	35.524
5.501	0.0590314	5.501	0.468617	5.501	0.366134	5.501	1.40866	5.502	0.841264	5.501	0.762058	5.501	2.56243	5.501	1.1317	5.501	0.459451	5.501	0.0590314	5.501	3.49074	5.501	0.717113	5.501	0.973008	5.501	0.533494	5.501	0.389747	5.501	0.400649		5.501	0.0590314	3.49074	0.717113	0.973008	0.533494	0.389747	0.400649		7.501	8.49074	9.501	15.7171	11.501	25.973	13.501	35.5335
5.507	0.07117	5.507	0.416573	5.507	0.354651	5.507	1.18654	5.507	0.798083	5.507	0.722202	5.507	2.22294	5.507	1.01135	5.507	0.460355	5.507	0.07117	5.507	3.09243	5.507	0.694035	5.507	0.909348	5.507	0.487705	5.507	0.412382	5.507	0.410886		5.507	0.07117	3.09243	0.694035	0.909348	0.487705	0.412382	0.410886		7.507	8.09243	9.507	15.694	11.507	25.9093	13.507	35.4877
5.513	0.0713671	5.513	0.37486	5.513	0.311218	5.513	1.01656	5.513	0.646473	5.513	0.574383	5.513	1.78294	5.513	0.81664	5.513	0.396903	5.513	0.0713671	5.513	2.47238	5.513	0.622167	5.513	0.817943	5.513	0.514977	5.513	0.379787	5.513	0.394469		5.513	0.0713671	2.47238	0.622167	0.817943	0.514977	0.379787	0.394469		7.513	7.47238	9.513	15.6222	11.513	25.8179	13.513	35.515
5.519	0.0662413	5.519	0.369779	5.519	0.293559	5.519	0.778832	5.519	0.547517	5.519	0.453271	5.519	1.29163	5.519	0.661317	5.519	0.361375	5.519	0.0662413	5.519	1.79849	5.519	0.506428	5.519	0.637402	5.519	0.397766	5.519	0.314253	5.519	0.345191		5.519	0.0662413	1.79849	0.506428	0.637402	0.397766	0.314253	0.345191		7.519	6.79849	9.519	15.5064	11.519	25.6374	13.519	35.3978
5.525	0.0619323	5.525	0.320374	5.525	0.232719	5.525	0.633258	5.525	0.451963	5.525	0.366255	5.525	0.936688	5.525	0.495121	5.525	0.337016	5.525	0.0619323	5.525	1.2668	5.525	0.386089	5.525	0.492477	5.525	0.341475	5.525	0.257985	5.525	0.311846		5.525	0.0619323	1.2668	0.386089	0.492477	0.341475	0.257985	0.311846		7.525	6.2668	9.525	15.3861	11.525	25.4925	13.525	35.3415
5.531	0.0873079	5.531	0.298226	5.531	0.207675	5.531	0.535276	5.531	0.38812	5.531	0.360247	5.531	0.649991	5.531	0.408502	5.531	0.262874	5.531	0.0873079	5.531	0.92317	5.531	0.331769	5.531	0.411568	5.531	0.28373	5.531	0.195326	5.531	0.235107		5.531	0.0873079	0.92317	0.331769	0.411568	0.28373	0.195326	0.235107		7.531	5.92317	9.531	15.3318	11.531	25.4116	13.531	35.2837
5.537	0.0882936	5.537	0.299995	5.537	0.202734	5.537	0.507178	5.537	0.325542	5.537	0.304542	5.537	0.548253	5.537	0.331916	5.537	0.248168	5.537	0.0882936	5.537	0.827932	5.537	0.277502	5.537	0.35731	5.537	0.277116	5.537	0.227947	5.537	0.207163		5.537	0.0882936	0.827932	0.277502	0.35731	0.277116	0.227947	0.207163		7.537	5.82793	9.537	15.2775	11.537	25.3573	13.537	35.2771
5.543	0.068072	5.543	0.32523	5.543	0.191728	5.543	0.451356	5.543	0.320959	5.543	0.325297	5.543	0.535445	5.543	0.342342	5.543	0.188652	5.543	0.068072	5.543	0.815556	5.543	0.29178	5.543	0.323744	5.543	0.271456	5.543	0.207043	5.543	0.234892		5.543	0.068072	0.815556	0.29178	0.323744	0.271456	0.207043	0.234892		7.543	5.81556	9.543	15.2918	11.543	25.3237	13.543	35.2715
5.549	0.0374579	5.549	0.309005	5.549	0.211381	5.549	0.424916	5.549	0.359979	5.549	0.301235	5.549	0.500308	5.549	0.327276	5.549	0.224101	5.549	0.0374579	5.549	0.875427	5.549	0.280214	5.549	0.298159	5.549	0.262726	5.549	0.228666	5.549	0.21826		5.549	0.0374579	0.875427	0.280214	0.298159	0.262726	0.228666	0.21826		7.549	5.87543	9.549	15.2802	11.549	25.2982	13.549	35.2627
5.555	0.0727753	5.555	0.301875	5.555	0.246223	5.555	0.417399	5.555	0.339317	5.555	0.274003	5.555	0.492456	5.555	0.295524	5.555	0.23519	5.555	0.0727753	5.555	0.908016	5.555	0.312333	5.554	0.323443	5.555	0.261906	5.555	0.209067	5.555	0.230351		5.555	0.0727753	0.908016	0.312333	0.323443	0.261906	0.209067	0.230351		7.555	5.90802	9.555	15.3123	11.555	25.3234	13.555	35.2619
5.561	0.0740427	5.561	0.35973	5.561	0.218316	5.561	0.444381	5.561	0.365827	5.561	0.288032	5.561	0.435657	5.561	0.299577	5.561	0.267794	5.561	0.0740427	5.561	0.901141	5.561	0.282581	5.56	0.344736	5.561	0.272408	5.561	0.26632	5.561	0.23371		5.561	0.0740427	0.901141	0.282581	0.344736	0.272408	0.26632	0.23371		7.561	5.90114	9.561	15.2826	11.561	25.3447	13.561	35.2724
5.567	0.0784644	5.567	0.295475	5.566	0.23168	5.567	0.426374	5.567	0.335775	5.567	0.292828	5.567	0.426496	5.567	0.317801	5.567	0.244312	5.567	0.0784644	5.567	0.845065	5.567	0.28407	5.566	0.324701	5.567	0.299707	5.567	0.244963	5.567	0.247574		5.567	0.0784644	0.845065	0.28407	0.324701	0.299707	0.244963	0.247574		7.567	5.84507	9.567	15.2841	11.567	25.3247	13.567	35.2997
5.573	0.085956	5.573	0.310718	5.572	0.187236	5.573	0.408595	5.573	0.342915	5.573	0.284807	5.573	0.451444	5.573	0.304888	5.573	0.255348	5.573	0.085956	5.572	0.844763	5.573	0.307042	5.572	0.307289	5.573	0.3014	5.573	0.252526	5.573	0.260901		5.573	0.085956	0.844763	0.307042	0.307289	0.3014	0.252526	0.260901		7.573	5.84476	9.573	15.307	11.573	25.3073	13.573	35.3014
5.579	0.0577922	5.579	0.271053	5.578	0.218428	5.579	0.461531	5.579	0.346963	5.578	0.28296	5.579	0.41625	5.579	0.263353	5.578	0.261491	5.579	0.0577922	5.578	0.753321	5.579	0.26482	5.578	0.298187	5.579	0.291798	5.579	0.241075	5.579	0.233253		5.579	0.0577922	0.753321	0.26482	0.298187	0.291798	0.241075	0.233253		7.579	5.75332	9.579	15.2648	11.579	25.2982	13.579	35.2918
5.584	0.0650303	5.584	0.299714	5.584	0.230445	5.585	0.890849	5.585	0.330433	5.584	0.296053	5.585	0.4187	5.585	0.255331	5.584	0.249497	5.584	0.0650303	5.584	0.639464	5.585	0.282341	5.584	0.286488	5.585	0.286216	5.585	0.228666	5.585	0.233011		5.584	0.0650303	0.639464	0.282341	0.286488	0.286216	0.228666	0.233011		7.584	5.63946	9.584	15.2823	11.584	25.2865	13.584	35.2862
5.59	0.056215	5.59	0.297609	5.59	0.21666	5.59	2.51631	5.591	0.358574	5.59	0.270089	5.59	0.412826	5.591	0.298795	5.59	0.210033	5.59	0.056215	5.59	0.60143	5.59	0.285027	5.59	0.280201	5.59	0.276296	5.59	0.233566	5.591	0.223768		5.59	0.056215	0.60143	0.285027	0.280201	0.276296	0.233566	0.223768		7.59	5.60143	9.59	15.285	11.59	25.2802	13.59	35.2763
5.596	0.0737892	5.596	0.286857	5.596	0.245634	5.596	5.55132	5.596	0.323349	5.596	0.281582	5.596	0.421123	5.596	0.318444	5.596	0.211735	5.596	0.0737892	5.596	0.494147	5.596	0.288164	5.596	0.255737	5.596	0.235665	5.596	0.203501	5.596	0.222559		5.596	0.0737892	0.494147	0.288164	0.255737	0.235665	0.203501	0.222559		7.596	5.49415	9.596	15.2882	11.596	25.2557	13.596	35.2357
5.602	0.0958978	5.602	0.31243	5.602	0.272727	5.602	8.65645	5.602	0.355341	5.602	0.310689	5.602	0.471323	5.602	0.369007	5.602	0.227851	5.602	0.0958978	5.602	0.499097	5.602	0.262586	5.602	0.226517	5.602	0.240903	5.602	0.213993	5.602	0.189724		5.602	0.0958978	0.499097	0.262586	0.226517	0.240903	0.213993	0.189724		7.602	5.4991	9.602	15.2626	11.602	25.2265	13.602	35.2409
5.608	0.0588342	5.608	0.331911	5.608	0.277584	5.608	10.1807	5.608	0.347975	5.608	0.375048	5.608	0.545719	5.608	0.424713	5.608	0.249258	5.608	0.0588342	5.608	0.580831	5.608	0.260592	5.608	0.289248	5.608	0.263097	5.608	0.214339	5.608	0.208237		5.608	0.0588342	0.580831	0.260592	0.289248	0.263097	0.214339	0.208237		7.608	5.58083	9.608	15.2606	11.608	25.2892	13.608	35.2631
5.614	0.0793657	5.614	0.309651	5.614	0.278679	5.614	10.6733	5.614	0.383791	5.614	0.516859	5.614	0.614073	5.614	0.45353	5.614	0.2487	5.614	0.0793657	5.614	0.684429	5.614	0.291355	5.614	0.285066	5.614	0.258414	5.614	0.233513	5.614	0.223204		5.614	0.0793657	0.684429	0.291355	0.285066	0.258414	0.233513	0.223204		7.614	5.68443	9.614	15.2914	11.614	25.2851	13.614	35.2584
5.62	0.0841535	5.62	0.348838	5.62	0.323543	5.62	10.6194	5.62	0.358377	5.62	0.534141	5.62	0.6491	5.62	0.531346	5.62	0.264921	5.62	0.0841535	5.62	0.779859	5.62	0.31002	5.62	0.308847	5.62	0.272858	5.62	0.2472	5.62	0.212026		5.62	0.0841535	0.779859	0.31002	0.308847	0.272858	0.2472	0.212026		7.62	5.77986	9.62	15.31	11.62	25.3088	13.62	35.2729
5.626	0.0576514	5.626	0.373035	5.626	0.314278	5.626	10.2507	5.626	0.414236	5.626	0.583368	5.626	0.64832	5.626	0.561784	5.626	0.266677	5.626	0.0576514	5.626	0.832057	5.626	0.347243	5.626	0.350586	5.626	0.261959	5.626	0.254097	5.626	0.20684		5.626	0.0576514	0.832057	0.347243	0.350586	0.261959	0.254097	0.20684		7.626	5.83206	9.626	15.3472	11.626	25.3506	13.626	35.262
5.632	0.0717333	5.632	0.372502	5.632	0.295496	5.632	9.26361	5.632	0.400855	5.632	0.584581	5.632	0.662603	5.632	0.600803	5.632	0.243886	5.632	0.0717333	5.632	0.82906	5.632	0.368035	5.632	0.376991	5.632	0.311187	5.632	0.285546	5.632	0.237122		5.632	0.0717333	0.82906	0.368035	0.376991	0.311187	0.285546	0.237122		7.632	5.82906	9.632	15.368	11.632	25.377	13.632	35.3112
5.638	0.0639037	5.638	0.354368	5.638	0.297293	5.638	7.81596	5.638	0.416176	5.638	0.617408	5.638	0.655615	5.638	0.570924	5.638	0.26782	5.638	0.0639037	5.638	0.802493	5.638	0.38686	5.638	0.376253	5.638	0.306717	5.638	0.270554	5.638	0.232635		5.638	0.0639037	0.802493	0.38686	0.376253	0.306717	0.270554	0.232635		7.638	5.80249	9.638	15.3869	11.638	25.3763	13.638	35.3067
5.644	0.0561587	5.644	0.366523	5.644	0.301869	5.644	5.82786	5.644	0.412465	5.644	0.558203	5.644	0.583502	5.644	0.534253	5.644	0.254098	5.644	0.0561587	5.644	0.813466	5.644	0.415017	5.644	0.384453	5.644	0.298464	5.644	0.29729	5.644	0.229948		5.644	0.0561587	0.813466	0.415017	0.384453	0.298464	0.29729	0.229948		7.644	5.81347	9.644	15.415	11.644	25.3845	13.644	35.2985
5.65	0.0835339	5.65	0.344515	5.65	0.304564	5.65	4.03676	5.65	0.376256	5.65	0.518182	5.65	0.576179	5.65	0.518824	5.65	0.276569	5.65	0.0835339	5.65	0.721804	5.65	0.395794	5.649	0.33014	5.65	0.306267	5.65	0.298222	5.65	0.224037		5.65	0.0835339	0.721804	0.395794	0.33014	0.306267	0.298222	0.224037		7.65	5.7218	9.65	15.3958	11.65	25.3301	13.65	35.3063
5.656	0.0468364	5.656	0.300135	5.656	0.275085	5.656	2.73683	5.656	0.33867	5.656	0.49332	5.656	0.534777	5.656	0.472509	5.656	0.279362	5.656	0.0468364	5.656	0.642407	5.656	0.386435	5.655	0.315926	5.656	0.293094	5.656	0.278037	5.656	0.259692		5.656	0.0468364	0.642407	0.386435	0.315926	0.293094	0.278037	0.259692		7.656	5.64241	9.656	15.3864	11.656	25.3159	13.656	35.2931
5.662	0.0520467	5.662	0.323153	5.661	0.232157	5.662	1.86047	5.662	0.360457	5.662	0.417633	5.662	0.465142	5.662	0.41535	5.662	0.250907	5.662	0.0520467	5.661	0.594967	5.662	0.345994	5.661	0.27744	5.662	0.274286	5.662	0.24736	5.662	0.195018		5.662	0.0520467	0.594967	0.345994	0.27744	0.274286	0.24736	0.195018		7.662	5.59497	9.662	15.346	11.662	25.2774	13.662	35.2743
5.668	0.0513427	5.668	0.277987	5.667	0.221376	5.668	1.28012	5.668	0.329787	5.667	0.374552	5.668	0.442395	5.668	0.37974	5.668	0.218729	5.668	0.0513427	5.667	0.495439	5.668	0.303931	5.667	0.264921	5.668	0.226777	5.668	0.23804	5.668	0.175537		5.668	0.0513427	0.495439	0.303931	0.264921	0.226777	0.23804	0.175537		7.668	5.49544	9.668	15.3039	11.668	25.2649	13.668	35.2268
5.673	0.0558489	5.674	0.301763	5.673	0.203464	5.674	0.930808	5.674	0.310642	5.673	0.324332	5.674	0.411433	5.674	0.343767	5.673	0.204874	5.673	0.0558489	5.673	0.454544	5.674	0.266495	5.673	0.276893	5.674	0.248177	5.674	0.24467	5.674	0.172797		5.673	0.0558489	0.454544	0.266495	0.276893	0.248177	0.24467	0.172797		7.673	5.45454	9.673	15.2665	11.673	25.2769	13.673	35.2482
5.679	0.0635939	5.679	0.318409	5.679	0.209191	5.68	0.758767	5.68	0.341566	5.679	0.316119	5.679	0.410877	5.68	0.278139	5.679	0.200539	5.679	0.0635939	5.679	0.397314	5.679	0.234403	5.679	0.23715	5.68	0.224555	5.68	0.211277	5.68	0.193862		5.679	0.0635939	0.397314	0.234403	0.23715	0.224555	0.211277	0.193862		7.679	5.39731	9.679	15.2344	11.679	25.2371	13.679	35.2246
5.685	0.0470899	5.685	0.27998	5.685	0.215059	5.685	0.625169	5.686	0.312188	5.685	0.282051	5.685	0.363516	5.685	0.289711	5.685	0.214235	5.685	0.0470899	5.685	0.40903	5.685	0.229537	5.685	0.235182	5.685	0.221434	5.685	0.207522	5.685	0.184055		5.685	0.0470899	0.40903	0.229537	0.235182	0.221434	0.207522	0.184055		7.685	5.40903	9.685	15.2295	11.685	25.2352	13.685	35.2214
5.691	0.0946023	5.691	0.266338	5.691	0.231989	5.691	0.559514	5.691	0.320763	5.691	0.30785	5.691	0.366105	5.691	0.312295	5.691	0.211336	5.691	0.0946023	5.691	0.37567	5.691	0.24759	5.691	0.209214	5.691	0.219609	5.691	0.199933	5.691	0.151677		5.691	0.0946023	0.37567	0.24759	0.209214	0.219609	0.199933	0.151677		7.691	5.37567	9.691	15.2476	11.691	25.2092	13.691	35.2196
5.697	0.0702687	5.697	0.294689	5.697	0.220141	5.697	0.522956	5.697	0.265409	5.697	0.255508	5.697	0.368917	5.697	0.286664	5.697	0.210352	5.697	0.0702687	5.697	0.361122	5.697	0.22608	5.697	0.228321	5.697	0.242649	5.697	0.189548	5.697	0.172797		5.697	0.0702687	0.361122	0.22608	0.228321	0.242649	0.189548	0.172797		7.697	5.36112	9.697	15.2261	11.697	25.2283	13.697	35.2426
5.703	0.0797318	5.703	0.289412	5.703	0.200488	5.703	0.511123	5.703	0.272212	5.703	0.275077	5.703	0.365688	5.703	0.284037	5.703	0.194715	5.703	0.0797318	5.703	0.362029	5.703	0.245836	5.703	0.204677	5.703	0.2067	5.703	0.193169	5.703	0.192143		5.703	0.0797318	0.362029	0.245836	0.204677	0.2067	0.193169	0.192143		7.703	5.36203	9.703	15.2458	11.703	25.2047	13.703	35.2067
5.709	0.0644952	5.709	0.294128	5.709	0.235414	5.709	0.516182	5.709	0.287477	5.709	0.254433	5.709	0.381335	5.709	0.293652	5.709	0.206762	5.709	0.0644952	5.709	0.371737	5.709	0.197179	5.709	0.223291	5.709	0.215958	5.709	0.198335	5.709	0.187038		5.709	0.0644952	0.371737	0.197179	0.223291	0.215958	0.198335	0.187038		7.709	5.37174	9.709	15.1972	11.709	25.2233	13.709	35.216
5.715	0.0726627	5.715	0.287054	5.715	0.242433	5.715	0.470049	5.715	0.27522	5.715	0.261158	5.715	0.332583	5.715	0.274086	5.715	0.229473	5.715	0.0726627	5.715	0.362442	5.715	0.251658	5.715	0.231738	5.715	0.239236	5.715	0.184381	5.715	0.179971		5.715	0.0726627	0.362442	0.251658	0.231738	0.239236	0.184381	0.179971		7.715	5.36244	9.715	15.2517	11.715	25.2317	13.715	35.2392
5.721	0.0534549	5.721	0.296233	5.721	0.238053	5.721	0.395619	5.721	0.28669	5.721	0.26747	5.721	0.389827	5.721	0.240908	5.721	0.241812	5.721	0.0534549	5.721	0.38084	5.721	0.254982	5.721	0.248275	5.721	0.217942	5.721	0.187044	5.721	0.165676		5.721	0.0534549	0.38084	0.254982	0.248275	0.217942	0.187044	0.165676		7.721	5.38084	9.721	15.255	11.721	25.2483	13.721	35.2179
5.727	0.0592849	5.727	0.300781	5.727	0.225026	5.727	0.459845	5.727	0.276092	5.727	0.308621	5.727	0.351627	5.727	0.259691	5.727	0.192934	5.727	0.0592849	5.727	0.37963	5.727	0.255381	5.727	0.223127	5.727	0.209848	5.727	0.167285	5.727	0.173549		5.727	0.0592849	0.37963	0.255381	0.223127	0.209848	0.167285	0.173549		7.727	5.37963	9.727	15.2554	11.727	25.2231	13.727	35.2098
5.733	0.0754509	5.733	0.284415	5.733	0.225223	5.733	0.436207	5.733	0.34269	5.733	0.281637	5.733	0.347339	5.733	0.298571	5.733	0.208969	5.733	0.0754509	5.733	0.384443	5.733	0.227543	5.733	0.238435	5.733	0.209345	5.733	0.177325	5.733	0.187333		5.733	0.0754509	0.384443	0.227543	0.238435	0.209345	0.177325	0.187333		7.733	5.38444	9.733	15.2275	11.733	25.2384	13.733	35.2093
5.739	0.0592849	5.739	0.27066	5.739	0.243416	5.739	0.390845	5.739	0.293747	5.739	0.294812	5.739	0.384287	5.739	0.270592	5.739	0.208969	5.739	0.0592849	5.739	0.369125	5.739	0.224405	5.738	0.252703	5.739	0.22191	5.739	0.221556	5.739	0.167127		5.739	0.0592849	0.369125	0.224405	0.252703	0.22191	0.221556	0.167127		7.739	5.36912	9.739	15.2244	11.739	25.2527	13.739	35.2219
5.745	0.0682691	5.745	0.318437	5.745	0.244117	5.745	0.379984	5.745	0.294815	5.745	0.29462	5.745	0.351321	5.745	0.255946	5.745	0.234259	5.745	0.0682691	5.745	0.383728	5.745	0.233977	5.744	0.242125	5.745	0.224053	5.745	0.193009	5.745	0.184458		5.745	0.0682691	0.383728	0.233977	0.242125	0.224053	0.193009	0.184458		7.745	5.38373	9.745	15.234	11.745	25.2421	13.745	35.2241
5.751	0.0739864	5.751	0.351168	5.75	0.23241	5.751	0.370894	5.751	0.331755	5.751	0.264273	5.751	0.338179	5.751	0.271794	5.751	0.221442	5.751	0.0739864	5.751	0.335986	5.751	0.240757	5.75	0.235974	5.751	0.205827	5.751	0.211836	5.751	0.172582		5.751	0.0739864	0.335986	0.240757	0.235974	0.205827	0.211836	0.172582		7.751	5.33599	9.751	15.2408	11.751	25.236	13.751	35.2058
5.757	0.0716488	5.757	0.384994	5.756	0.228283	5.757	0.343254	5.757	0.303473	5.757	0.29914	5.757	0.360453	5.757	0.282751	5.757	0.22801	5.757	0.0716488	5.756	0.349269	5.757	0.239933	5.756	0.225888	5.757	0.215218	5.757	0.220304	5.757	0.174409		5.757	0.0716488	0.349269	0.239933	0.225888	0.215218	0.220304	0.174409		7.757	5.34927	9.757	15.2399	11.757	25.2259	13.757	35.2152
5.763	0.0561587	5.763	0.409921	5.762	0.262198	5.763	0.408367	5.763	0.322028	5.762	0.291643	5.763	0.342578	5.763	0.291975	5.762	0.239658	5.763	0.0561587	5.762	0.399376	5.763	0.264288	5.762	0.216813	5.763	0.223788	5.763	0.215884	5.763	0.177042		5.763	0.0561587	0.399376	0.264288	0.216813	0.223788	0.215884	0.177042		7.763	5.39938	9.763	15.2643	11.763	25.2168	13.763	35.2238
5.768	0.0562995	5.768	0.442932	5.768	0.250434	5.769	0.396219	5.769	0.30412	5.768	0.26747	5.768	0.387154	5.769	0.306425	5.768	0.285106	5.768	0.0562995	5.768	0.354467	5.769	0.268701	5.768	0.254316	5.769	0.225851	5.769	0.285786	5.769	0.238734		5.768	0.0562995	0.354467	0.268701	0.254316	0.225851	0.285786	0.238734		7.768	5.35447	9.768	15.2687	11.768	25.2543	13.768	35.2259
5.774	0.055877	5.774	0.443072	5.774	0.264472	5.774	0.375953	5.775	0.33763	5.774	0.294537	5.774	0.342689	5.775	0.301618	5.774	0.305955	5.774	0.055877	5.774	0.392639	5.774	0.28742	5.774	0.235127	5.774	0.233496	5.774	0.278356	5.775	0.219281		5.774	0.055877	0.392639	0.28742	0.235127	0.233496	0.278356	0.219281		7.774	5.39264	9.774	15.2874	11.774	25.2351	13.774	35.2335
5.78	0.0564403	5.78	0.490344	5.78	0.266606	5.78	0.392817	5.78	0.303839	5.78	0.280204	5.78	0.350764	5.78	0.308326	5.78	0.348717	5.78	0.0564403	5.78	0.433698	5.78	0.276625	5.78	0.255546	5.78	0.245347	5.78	0.274575	5.78	0.213128		5.78	0.0564403	0.433698	0.276625	0.255546	0.245347	0.274575	0.213128		7.78	5.4337	9.78	15.2766	11.78	25.2555	13.78	35.2453
5.786	0.0694802	5.786	0.451774	5.786	0.273737	5.786	0.376925	5.786	0.337742	5.786	0.276318	5.786	0.343859	5.786	0.31509	5.786	0.373209	5.786	0.0694802	5.786	0.412962	5.786	0.262453	5.786	0.247673	5.786	0.212149	5.786	0.276652	5.786	0.205336		5.786	0.0694802	0.412962	0.262453	0.247673	0.212149	0.276652	0.205336		7.786	5.41296	9.786	15.2625	11.786	25.2477	13.786	35.2121
5.792	0.0624392	5.792	0.44035	5.792	0.278819	5.792	0.399392	5.792	0.343534	5.792	0.283622	5.792	0.39005	5.792	0.267518	5.792	0.409482	5.792	0.0624392	5.792	0.405042	5.792	0.307999	5.792	0.271673	5.792	0.237014	5.792	0.273323	5.792	0.217131		5.792	0.0624392	0.405042	0.307999	0.271673	0.237014	0.273323	0.217131		7.792	5.40504	9.792	15.308	11.792	25.2717	13.792	35.237
5.798	0.0677058	5.798	0.42157	5.798	0.282385	5.798	0.371723	5.798	0.31871	5.798	0.29054	5.798	0.382115	5.798	0.266232	5.798	0.366082	5.798	0.0677058	5.798	0.41178	5.798	0.274205	5.798	0.239692	5.798	0.222862	5.798	0.280007	5.798	0.179729		5.798	0.0677058	0.41178	0.274205	0.239692	0.222862	0.280007	0.179729		7.798	5.41178	9.798	15.2742	11.798	25.2397	13.798	35.2229
5.804	0.0775913	5.804	0.405457	5.804	0.30959	5.804	0.397877	5.804	0.295068	5.804	0.276538	5.804	0.368973	5.804	0.270648	5.804	0.321139	5.804	0.0775913	5.804	0.397754	5.804	0.258811	5.804	0.254343	5.804	0.231089	5.804	0.244883	5.804	0.233226		5.804	0.0775913	0.397754	0.258811	0.254343	0.231089	0.244883	0.233226		7.804	5.39775	9.804	15.2588	11.804	25.2543	13.804	35.2311
5.81	0.0821257	5.81	0.400348	5.81	0.306726	5.81	0.432005	5.81	0.315281	5.81	0.28398	5.81	0.401939	5.81	0.283226	5.81	0.295796	5.81	0.0821257	5.81	0.367145	5.81	0.240943	5.81	0.249833	5.81	0.213921	5.81	0.248958	5.81	0.198511		5.81	0.0821257	0.367145	0.240943	0.249833	0.213921	0.248958	0.198511		7.81	5.36714	9.81	15.2409	11.81	25.2498	13.81	35.2139
5.816	0.09249	5.816	0.366888	5.816	0.290498	5.816	0.420171	5.816	0.318935	5.816	0.288942	5.816	0.392695	5.816	0.277384	5.816	0.254789	5.816	0.09249	5.816	0.400229	5.816	0.246367	5.816	0.237177	5.816	0.202626	5.816	0.220038	5.816	0.185049		5.816	0.09249	0.400229	0.246367	0.237177	0.202626	0.220038	0.185049		7.816	5.40023	9.816	15.2464	11.816	25.2372	13.816	35.2026
5.822	0.0641854	5.822	0.392039	5.822	0.328288	5.822	0.394075	5.822	0.319526	5.822	0.298368	5.822	0.372537	5.822	0.312127	5.822	0.259736	5.822	0.0641854	5.822	0.405124	5.822	0.243177	5.822	0.198664	5.822	0.194902	5.822	0.206351	5.822	0.189321		5.822	0.0641854	0.405124	0.243177	0.198664	0.194902	0.206351	0.189321		7.822	5.40512	9.822	15.2432	11.822	25.1987	13.822	35.1949
5.828	0.0501879	5.828	0.41051	5.828	0.267364	5.828	0.375039	5.828	0.340751	5.828	0.307574	5.828	0.382588	5.828	0.298375	5.828	0.22668	5.828	0.0501879	5.828	0.444809	5.828	0.23762	5.828	0.265933	5.828	0.203261	5.828	0.21868	5.828	0.210871		5.828	0.0501879	0.444809	0.23762	0.265933	0.203261	0.21868	0.210871		7.828	5.44481	9.828	15.2376	11.828	25.2659	13.828	35.2033
5.834	0.0831678	5.834	0.459971	5.834	0.260851	5.834	0.365435	5.834	0.334959	5.834	0.265541	5.834	0.370978	5.834	0.299382	5.834	0.256491	5.834	0.0831678	5.834	0.474016	5.834	0.236663	5.833	0.246307	5.834	0.212863	5.834	0.220225	5.834	0.231211		5.834	0.0831678	0.474016	0.236663	0.246307	0.212863	0.220225	0.231211		7.834	5.47402	9.834	15.2367	11.834	25.2463	13.834	35.2129
5.84	0.0698463	5.84	0.409191	5.84	0.260121	5.84	0.395418	5.84	0.32824	5.84	0.290513	5.84	0.376825	5.84	0.3185	5.84	0.259204	5.84	0.0698463	5.84	0.468158	5.84	0.228925	5.839	0.254671	5.84	0.234634	5.84	0.210318	5.84	0.229357		5.84	0.0698463	0.468158	0.228925	0.254671	0.234634	0.210318	0.229357		7.84	5.46816	9.84	15.2289	11.84	25.2547	13.84	35.2346
5.846	0.0885471	5.846	0.433079	5.845	0.261693	5.846	0.345655	5.846	0.301056	5.846	0.321907	5.846	0.371562	5.846	0.292003	5.846	0.266916	5.846	0.0885471	5.845	0.464225	5.846	0.231691	5.845	0.278807	5.846	0.213657	5.846	0.223473	5.846	0.263642		5.846	0.0885471	0.464225	0.231691	0.278807	0.213657	0.223473	0.263642		7.846	5.46422	9.846	15.2317	11.846	25.2788	13.846	35.2137
5.852	0.0621012	5.852	0.426005	5.851	0.22132	5.852	0.353487	5.852	0.315112	5.851	0.288115	5.852	0.356973	5.852	0.295748	5.852	0.232052	5.852	0.0621012	5.851	0.42091	5.852	0.245782	5.851	0.24535	5.852	0.226195	5.852	0.232101	5.852	0.295267		5.852	0.0621012	0.42091	0.245782	0.24535	0.226195	0.232101	0.295267		7.852	5.42091	9.852	15.2458	11.852	25.2454	13.852	35.2262
5.857	0.06396	5.858	0.452111	5.857	0.244539	5.858	0.369322	5.858	0.285397	5.857	0.275326	5.858	0.363015	5.858	0.27185	5.857	0.234525	5.857	0.06396	5.857	0.383811	5.858	0.248654	5.857	0.231273	5.858	0.220482	5.858	0.236655	5.858	0.237847		5.857	0.06396	0.383811	0.248654	0.231273	0.220482	0.236655	0.237847		7.857	5.38381	9.857	15.2487	11.857	25.2313	13.857	35.2205
5.863	0.0637347	5.863	0.392489	5.863	0.245718	5.864	0.351	5.864	0.299706	5.863	0.29269	5.863	0.375377	5.864	0.284064	5.863	0.246705	5.863	0.0637347	5.863	0.404794	5.863	0.205953	5.863	0.234717	5.864	0.175909	5.864	0.222195	5.864	0.230727		5.863	0.0637347	0.404794	0.205953	0.234717	0.175909	0.222195	0.230727		7.863	5.40479	9.863	15.206	11.863	25.2347	13.863	35.1759
5.869	0.0814216	5.869	0.383029	5.869	0.222527	5.869	0.341597	5.87	0.330546	5.869	0.29495	5.869	0.353994	5.869	0.271347	5.869	0.234313	5.869	0.0814216	5.869	0.362277	5.869	0.244267	5.869	0.249532	5.869	0.204398	5.869	0.229731	5.869	0.193056		5.869	0.0814216	0.362277	0.244267	0.249532	0.204398	0.229731	0.193056		7.869	5.36228	9.869	15.2443	11.869	25.2495	13.869	35.2044
5.875	0.0677058	5.875	0.362425	5.875	0.2273	5.875	0.361233	5.875	0.313369	5.875	0.264025	5.875	0.343413	5.875	0.296586	5.875	0.231866	5.875	0.0677058	5.875	0.41123	5.875	0.256232	5.875	0.205661	5.875	0.193421	5.875	0.225124	5.875	0.211811		5.875	0.0677058	0.41123	0.256232	0.205661	0.193421	0.225124	0.211811		7.875	5.41123	9.875	15.2562	11.875	25.2057	13.875	35.1934
5.881	0.0827453	5.881	0.36613	5.881	0.202706	5.881	0.364606	5.881	0.306228	5.881	0.274444	5.881	0.353994	5.881	0.278502	5.881	0.273032	5.881	0.0827453	5.881	0.367227	5.881	0.221135	5.881	0.220285	5.881	0.195881	5.881	0.201557	5.881	0.176773		5.881	0.0827453	0.367227	0.221135	0.220285	0.195881	0.201557	0.176773		7.881	5.36723	9.881	15.2211	11.881	25.2203	13.881	35.1959
5.887	0.0854209	5.887	0.380109	5.887	0.249171	5.887	0.386729	5.887	0.309658	5.887	0.273975	5.887	0.377577	5.887	0.297816	5.887	0.247583	5.887	0.0854209	5.887	0.36973	5.887	0.231584	5.887	0.249231	5.887	0.197627	5.887	0.214153	5.887	0.175833		5.887	0.0854209	0.36973	0.231584	0.249231	0.197627	0.214153	0.175833		7.887	5.36973	9.887	15.2316	11.887	25.2492	13.887	35.1976
5.893	0.0902932	5.893	0.348417	5.893	0.28129	5.893	0.387387	5.893	0.316714	5.893	0.286929	5.893	0.379693	5.893	0.299354	5.893	0.228462	5.893	0.0902932	5.893	0.396131	5.893	0.227064	5.893	0.214107	5.893	0.212202	5.893	0.22342	5.893	0.184082		5.893	0.0902932	0.396131	0.227064	0.214107	0.212202	0.22342	0.184082		7.893	5.39613	9.893	15.2271	11.893	25.2141	13.893	35.2122
5.899	0.071508	5.899	0.368151	5.899	0.26961	5.899	0.389816	5.899	0.319329	5.899	0.295584	5.899	0.416167	5.899	0.324761	5.899	0.237717	5.899	0.071508	5.899	0.37039	5.899	0.248175	5.899	0.22515	5.899	0.236988	5.899	0.237827	5.899	0.178359		5.899	0.071508	0.37039	0.248175	0.22515	0.236988	0.237827	0.178359		7.899	5.37039	9.899	15.2482	11.899	25.2252	13.899	35.237
5.905	0.091279	5.905	0.353133	5.905	0.268543	5.905	0.425288	5.905	0.325345	5.905	0.290871	5.905	0.416779	5.905	0.317214	5.905	0.268113	5.905	0.091279	5.905	0.402044	5.905	0.235626	5.905	0.276538	5.905	0.197865	5.905	0.216896	5.905	0.204529		5.905	0.091279	0.402044	0.235626	0.276538	0.197865	0.216896	0.204529		7.905	5.40204	9.905	15.2356	11.905	25.2765	13.905	35.1979
5.911	0.0721839	5.911	0.377835	5.911	0.282525	5.911	0.416884	5.911	0.307971	5.911	0.296549	5.911	0.395006	5.911	0.332923	5.911	0.241998	5.911	0.0721839	5.911	0.375973	5.911	0.242539	5.911	0.238571	5.911	0.213207	5.911	0.224485	5.911	0.203858		5.911	0.0721839	0.375973	0.242539	0.238571	0.213207	0.224485	0.203858		7.911	5.37597	9.911	15.2425	11.911	25.2386	13.911	35.2132
5.917	0.0460479	5.917	0.39712	5.917	0.28974	5.917	0.38793	5.917	0.320763	5.917	0.291891	5.917	0.401855	5.917	0.296586	5.917	0.248035	5.917	0.0460479	5.917	0.395251	5.917	0.264394	5.917	0.224603	5.917	0.221487	5.917	0.212715	5.917	0.20375		5.917	0.0460479	0.395251	0.264394	0.224603	0.221487	0.212715	0.20375		7.917	5.39525	9.917	15.2644	11.917	25.2246	13.917	35.2215
5.923	0.047456	5.923	0.412812	5.923	0.334998	5.923	0.407509	5.923	0.278706	5.923	0.308291	5.923	0.389326	5.923	0.319646	5.923	0.261863	5.923	0.047456	5.923	0.381308	5.923	0.249345	5.922	0.228212	5.923	0.245479	5.923	0.22097	5.923	0.205551		5.923	0.047456	0.381308	0.249345	0.228212	0.245479	0.22097	0.205551		7.923	5.38131	9.923	15.2493	11.923	25.2282	13.923	35.2455
5.929	0.0481883	5.929	0.421795	5.929	0.350412	5.929	0.412254	5.929	0.318907	5.929	0.29495	5.929	0.404083	5.929	0.29776	5.929	0.282074	5.929	0.0481883	5.929	0.388761	5.929	0.261629	5.928	0.21121	5.929	0.230269	5.929	0.222142	5.929	0.193835		5.929	0.0481883	0.388761	0.261629	0.21121	0.230269	0.222142	0.193835		7.929	5.38876	9.929	15.2616	11.929	25.2112	13.929	35.2303
5.935	0.0707194	5.935	0.463733	5.934	0.359677	5.935	0.40871	5.935	0.338895	5.935	0.305782	5.935	0.412102	5.935	0.304133	5.935	0.30872	5.935	0.0707194	5.935	0.441151	5.935	0.260539	5.934	0.258334	5.935	0.207652	5.935	0.251993	5.935	0.21173		5.935	0.0707194	0.441151	0.260539	0.258334	0.207652	0.251993	0.21173		7.935	5.44115	9.935	15.2605	11.935	25.2583	13.935	35.2077
5.941	0.0720994	5.941	0.441557	5.94	0.406338	5.941	0.395361	5.941	0.33912	5.94	0.294123	5.941	0.454729	5.941	0.289319	5.941	0.30521	5.941	0.0720994	5.94	0.554155	5.941	0.288324	5.94	0.272165	5.941	0.231512	5.941	0.21876	5.941	0.202138		5.941	0.0720994	0.554155	0.288324	0.272165	0.231512	0.21876	0.202138		7.941	5.55415	9.941	15.2883	11.941	25.2722	13.941	35.2315
5.947	0.0680156	5.947	0.482961	5.946	0.414536	5.947	0.445582	5.947	0.40122	5.946	0.310909	5.947	0.495797	5.947	0.284064	5.946	0.344169	5.947	0.0680156	5.946	0.700765	5.947	0.295742	5.946	0.26309	5.947	0.269101	5.947	0.266586	5.947	0.214955		5.947	0.0680156	0.700765	0.295742	0.26309	0.269101	0.266586	0.214955		7.947	5.70077	9.947	15.2957	11.947	25.2631	13.947	35.2691
5.952	0.0686916	5.952	0.509404	5.952	0.420011	5.953	0.42443	5.953	0.432762	5.952	0.282271	5.952	0.532383	5.953	0.334879	5.952	0.364726	5.952	0.0686916	5.952	0.87639	5.953	0.351205	5.952	0.386202	5.953	0.279418	5.953	0.26419	5.953	0.23731		5.952	0.0686916	0.87639	0.351205	0.386202	0.279418	0.26419	0.23731		7.952	5.87639	9.952	15.3512	11.952	25.3862	13.952	35.2794
5.958	0.0674805	5.958	0.500646	5.958	0.380902	5.958	0.469906	5.959	0.448449	5.958	0.299471	5.958	0.567103	5.958	0.343712	5.958	0.421422	5.958	0.0674805	5.958	1.01247	5.958	0.416692	5.958	0.372398	5.958	0.294469	5.958	0.300672	5.959	0.233495		5.958	0.0674805	1.01247	0.416692	0.372398	0.294469	0.300672	0.233495		7.958	6.01247	9.958	15.4167	11.958	25.3724	13.958	35.2945
5.964	0.0942925	5.964	0.502246	5.964	0.356476	5.964	0.434406	5.964	0.414855	5.964	0.30672	5.964	0.575483	5.964	0.304469	5.964	0.406982	5.964	0.0942925	5.964	1.10798	5.964	0.39941	5.964	0.442291	5.964	0.300395	5.964	0.271619	5.964	0.243409		5.964	0.0942925	1.10798	0.39941	0.442291	0.300395	0.271619	0.243409		7.964	6.10798	9.964	15.3994	11.964	25.4423	13.964	35.3004
5.97	0.115838	5.97	0.512155	5.97	0.316075	5.97	0.44198	5.97	0.447774	5.97	0.297541	5.97	0.564179	5.97	0.299661	5.97	0.436501	5.97	0.115838	5.97	1.11098	5.97	0.407572	5.97	0.415094	5.97	0.316531	5.97	0.327701	5.97	0.255313		5.97	0.115838	1.11098	0.407572	0.415094	0.316531	0.327701	0.255313		7.97	6.11098	9.97	15.4076	11.97	25.4151	13.97	35.3165
5.976	0.180164	5.976	0.507552	5.976	0.30521	5.976	0.443524	5.976	0.421096	5.976	0.276152	5.976	0.557887	5.976	0.305726	5.976	0.408604	5.976	0.180164	5.976	1.08862	5.976	0.391087	5.976	0.440815	5.976	0.293623	5.976	0.317954	5.976	0.313485		5.976	0.180164	1.08862	0.391087	0.440815	0.293623	0.317954	0.313485		7.976	6.08862	9.976	15.3911	11.976	25.4408	13.976	35.2936
5.982	0.216946	5.982	0.491635	5.982	0.281009	5.982	0.43835	5.982	0.407349	5.982	0.286268	5.982	0.556049	5.982	0.283394	5.982	0.390707	5.982	0.216946	5.982	0.926497	5.982	0.363914	5.982	0.429171	5.982	0.306584	5.982	0.288635	5.982	0.27439		5.982	0.216946	0.926497	0.363914	0.429171	0.306584	0.288635	0.27439		7.982	5.9265	9.982	15.3639	11.982	25.4292	13.982	35.3066
5.988	0.316195	5.988	0.495621	5.988	0.298865	5.988	0.424773	5.988	0.396216	5.988	0.309366	5.988	0.484131	5.988	0.318556	5.988	0.347015	5.988	0.316195	5.988	0.797405	5.988	0.353864	5.988	0.38694	5.988	0.270874	5.988	0.279794	5.988	0.243866		5.988	0.316195	0.797405	0.353864	0.38694	0.270874	0.279794	0.243866		7.988	5.79741	9.988	15.3539	11.988	25.3869	13.988	35.2709
5.994	0.341768	5.994	0.537896	5.994	0.275927	5.994	0.44844	5.994	0.328578	5.994	0.288914	5.994	0.425355	5.994	0.314307	5.994	0.321538	5.994	0.341768	5.994	0.589687	5.994	0.29864	5.994	0.316692	5.994	0.248177	5.994	0.260328	5.994	0.237391		5.994	0.341768	0.589687	0.29864	0.316692	0.248177	0.260328	0.237391		7.994	5.58969	9.994	15.2986	11.994	25.3167	13.994	35.2482
6	0.353005	6	0.525124	6	0.272783	6	0.462989	6	0.352052	6	0.297376	6	0.412993	6	0.305838	6	0.269575	6	0.353005	6	0.437081	6	0.294014	6	0.280338	6	0.215059	6	0.253538	6	0.236907		6	0.353005	0.437081	0.294014	0.280338	0.215059	0.253538	0.236907		8	5.43708	10	15.294	12	25.2803	14	35.2151
6.006	0.332727	6.006	0.531973	6.006	0.298023	6.006	0.457758	6.006	0.308618	6.006	0.324139	6.006	0.426886	6.006	0.294015	6.006	0.280824	6.006	0.332727	6.006	0.426988	6.006	0.271493	6.006	0.26268	6.006	0.205483	6.006	0.250396	6.006	0.181314		6.006	0.332727	0.426988	0.271493	0.26268	0.205483	0.250396	0.181314		8.006	5.42699	10.006	15.2715	12.006	25.2627	14.006	35.2055
6.012	0.299184	6.012	0.571273	6.012	0.277443	6.012	0.458701	6.012	0.334285	6.012	0.275381	6.012	0.426357	6.012	0.290102	6.012	0.286861	6.012	0.299184	6.012	0.391016	6.012	0.265165	6.012	0.240375	6.012	0.219926	6.012	0.261393	6.012	0.159711		6.012	0.299184	0.391016	0.265165	0.240375	0.219926	0.261393	0.159711		8.012	5.39102	10.012	15.2652	12.012	25.2404	14.012	35.2199
6.018	0.282596	6.018	0.547244	6.018	0.286849	6.018	0.458701	6.018	0.350787	6.018	0.311516	6.018	0.374653	6.018	0.292617	6.018	0.290797	6.018	0.282596	6.018	0.3694	6.018	0.274604	6.017	0.21695	6.018	0.190088	6.018	0.254443	6.018	0.201735		6.018	0.282596	0.3694	0.274604	0.21695	0.190088	0.254443	0.201735		8.018	5.3694	10.018	15.2746	12.018	25.2169	14.018	35.1901
6.024	0.236041	6.024	0.533124	6.024	0.297208	6.024	0.450327	6.024	0.296361	6.024	0.311653	6.024	0.40915	6.024	0.285099	6.024	0.29912	6.024	0.236041	6.024	0.36456	6.024	0.260831	6.023	0.250434	6.024	0.215376	6.024	0.227707	6.024	0.16127		6.024	0.236041	0.36456	0.260831	0.250434	0.215376	0.227707	0.16127		8.024	5.36456	10.024	15.2608	12.024	25.2504	14.024	35.2154
6.03	0.216186	6.03	0.517573	6.029	0.271632	6.03	0.568146	6.03	0.323321	6.03	0.298396	6.03	0.37173	6.03	0.28781	6.03	0.308135	6.03	0.216186	6.029	0.394399	6.03	0.259981	6.029	0.258771	6.03	0.217836	6.03	0.237214	6.03	0.186876		6.03	0.216186	0.394399	0.259981	0.258771	0.217836	0.237214	0.186876		8.03	5.3944	10.03	15.26	12.03	25.2588	14.03	35.2178
6.036	0.203737	6.036	0.481979	6.035	0.23912	6.036	0.736358	6.036	0.339429	6.035	0.333373	6.036	0.371061	6.036	0.284623	6.036	0.336298	6.036	0.203737	6.035	0.380208	6.036	0.247192	6.035	0.258935	6.036	0.190987	6.036	0.241075	6.036	0.206007		6.036	0.203737	0.380208	0.247192	0.258935	0.190987	0.241075	0.206007		8.036	5.38021	10.036	15.2472	12.036	25.2589	14.036	35.191
6.041	0.177939	6.042	0.475466	6.041	0.239597	6.042	0.929379	6.042	0.370269	6.041	0.2479	6.042	0.379832	6.042	0.29927	6.041	0.329915	6.041	0.177939	6.041	0.435568	6.042	0.236397	6.041	0.244885	6.042	0.204451	6.042	0.248185	6.042	0.228389		6.041	0.177939	0.435568	0.236397	0.244885	0.204451	0.248185	0.228389		8.041	5.43557	10.041	15.2364	12.041	25.2449	14.041	35.2045
6.047	0.164364	6.047	0.43336	6.047	0.206805	6.048	1.03888	6.048	0.48657	6.047	0.306113	6.047	0.465866	6.048	0.239986	6.047	0.319039	6.047	0.164364	6.047	0.51106	6.047	0.244054	6.047	0.213369	6.048	0.196357	6.048	0.239424	6.048	0.18916		6.047	0.164364	0.51106	0.244054	0.213369	0.196357	0.239424	0.18916		8.047	5.51106	10.047	15.2441	12.047	25.2134	14.047	35.1964
6.053	0.16152	6.053	0.485881	6.053	0.225981	6.053	1.14281	6.054	0.606216	6.053	0.277641	6.053	0.588347	6.053	0.330742	6.053	0.308189	6.053	0.16152	6.053	0.608553	6.053	0.270403	6.053	0.245405	6.053	0.217413	6.053	0.246082	6.053	0.195904		6.053	0.16152	0.608553	0.270403	0.245405	0.217413	0.246082	0.195904		8.053	5.60855	10.053	15.2704	12.053	25.2454	14.053	35.2174
6.059	0.173151	6.059	0.433023	6.059	0.210651	6.059	1.21232	6.059	0.736039	6.059	0.314796	6.059	0.68975	6.059	0.373507	6.059	0.315927	6.059	0.173151	6.059	0.70302	6.059	0.253546	6.059	0.249669	6.059	0.203817	6.059	0.255934	6.059	0.210871		6.059	0.173151	0.70302	0.253546	0.249669	0.203817	0.255934	0.210871		8.059	5.70302	10.059	15.2535	12.059	25.2497	14.059	35.2038
6.065	0.153014	6.065	0.48094	6.065	0.237464	6.065	1.10742	6.065	0.800417	6.065	0.314079	6.065	0.721992	6.065	0.399082	6.065	0.272873	6.065	0.153014	6.065	0.773672	6.065	0.270589	6.065	0.283782	6.065	0.199902	6.065	0.227974	6.065	0.200983		6.065	0.153014	0.773672	0.270589	0.283782	0.199902	0.227974	0.200983		8.065	5.77367	10.065	15.2706	12.065	25.2838	14.065	35.1999
6.071	0.145072	6.071	0.496155	6.071	0.234403	6.071	1.05206	6.071	0.813714	6.071	0.330479	6.071	0.722827	6.071	0.412806	6.071	0.294812	6.071	0.145072	6.071	0.795095	6.071	0.299331	6.071	0.290342	6.071	0.219265	6.071	0.245602	6.071	0.230673		6.071	0.145072	0.795095	0.299331	0.290342	0.219265	0.245602	0.230673		8.071	5.7951	10.071	15.2993	12.071	25.2903	14.071	35.2193
6.077	0.136285	6.077	0.458062	6.077	0.236705	6.077	0.911658	6.077	0.743658	6.077	0.350682	6.077	0.73093	6.077	0.392542	6.077	0.285292	6.077	0.136285	6.077	0.775349	6.077	0.323394	6.077	0.298077	6.077	0.214239	6.077	0.257239	6.077	0.253888		6.077	0.136285	0.775349	0.323394	0.298077	0.214239	0.257239	0.253888		8.077	5.77535	10.077	15.3234	12.077	25.2981	14.077	35.2142
6.083	0.125554	6.083	0.45722	6.083	0.236341	6.083	0.778203	6.083	0.683722	6.083	0.320584	6.083	0.664023	6.083	0.381305	6.083	0.294254	6.083	0.125554	6.083	0.701535	6.083	0.319911	6.083	0.313849	6.083	0.217651	6.083	0.245629	6.083	0.253727		6.083	0.125554	0.701535	0.319911	0.313849	0.217651	0.245629	0.253727		8.083	5.70154	10.083	15.3199	12.083	25.3138	14.083	35.2177
6.089	0.133975	6.089	0.378762	6.089	0.215143	6.089	0.683936	6.089	0.546084	6.089	0.314079	6.089	0.5754	6.089	0.358498	6.089	0.307178	6.089	0.133975	6.089	0.631324	6.089	0.326903	6.089	0.274051	6.089	0.229052	6.089	0.25218	6.089	0.291049		6.089	0.133975	0.631324	0.326903	0.274051	0.229052	0.25218	0.291049		8.089	5.63132	10.089	15.3269	12.089	25.2741	14.089	35.2291
6.095	0.117162	6.095	0.356782	6.095	0.224745	6.095	0.566288	6.095	0.453875	6.095	0.300711	6.095	0.526619	6.095	0.308577	6.095	0.290291	6.095	0.117162	6.095	0.512848	6.095	0.290265	6.095	0.271317	6.095	0.210218	6.095	0.237161	6.095	0.217185		6.095	0.117162	0.512848	0.290265	0.271317	0.210218	0.237161	0.217185		8.095	5.51285	10.095	15.2903	12.095	25.2713	14.095	35.2102
6.101	0.129328	6.101	0.309118	6.101	0.255544	6.101	0.508407	6.101	0.404847	6.101	0.262206	6.101	0.444316	6.101	0.276378	6.101	0.273165	6.101	0.129328	6.101	0.525993	6.101	0.281677	6.101	0.273586	6.101	0.22072	6.101	0.25692	6.101	0.204019		6.101	0.129328	0.525993	0.281677	0.273586	0.22072	0.25692	0.204019		8.101	5.52599	10.101	15.2817	12.101	25.2736	14.101	35.2207
6.107	0.106347	6.107	0.369807	6.107	0.257959	6.107	0.454385	6.107	0.35104	6.107	0.32243	6.107	0.422905	6.107	0.284372	6.107	0.24612	6.107	0.106347	6.107	0.457515	6.107	0.281623	6.106	0.232804	6.107	0.224211	6.107	0.207469	6.107	0.186634		6.107	0.106347	0.457515	0.281623	0.232804	0.224211	0.207469	0.186634		8.107	5.45751	10.107	15.2816	12.107	25.2328	14.107	35.2242
6.113	0.120907	6.113	0.328571	6.113	0.248076	6.113	0.408109	6.113	0.338839	6.113	0.266395	6.113	0.394477	6.113	0.269754	6.113	0.233861	6.113	0.120907	6.113	0.415272	6.113	0.259209	6.112	0.226626	6.113	0.242887	6.113	0.226083	6.113	0.206115		6.113	0.120907	0.415272	0.259209	0.226626	0.242887	0.226083	0.206115		8.113	5.41527	10.113	15.2592	12.113	25.2266	14.113	35.2429
6.119	0.123836	6.119	0.36046	6.118	0.249733	6.119	0.423401	6.119	0.312216	6.119	0.248176	6.119	0.343608	6.119	0.277161	6.119	0.219607	6.119	0.123836	6.119	0.442884	6.119	0.238152	6.118	0.226626	6.119	0.232438	6.119	0.229305	6.119	0.243087		6.119	0.123836	0.442884	0.238152	0.226626	0.232438	0.229305	0.243087		8.119	5.44288	10.119	15.2382	12.119	25.2266	14.119	35.2324
6.125	0.127441	6.125	0.383899	6.124	0.284209	6.125	0.448469	6.125	0.347104	6.124	0.280755	6.125	0.404473	6.125	0.28781	6.125	0.282393	6.125	0.127441	6.124	0.42454	6.125	0.211404	6.124	0.249969	6.125	0.202838	6.125	0.224006	6.125	0.220866		6.125	0.127441	0.42454	0.211404	0.249969	0.202838	0.224006	0.220866		8.125	5.42454	10.125	15.2114	12.125	25.25	14.125	35.2028
6.13	0.104938	6.131	0.370397	6.13	0.267252	6.131	0.405194	6.131	0.336253	6.13	0.297348	6.131	0.376324	6.131	0.252256	6.13	0.273511	6.13	0.104938	6.13	0.437741	6.131	0.240438	6.13	0.224877	6.131	0.197997	6.131	0.230983	6.131	0.15423		6.13	0.104938	0.437741	0.240438	0.224877	0.197997	0.230983	0.15423		8.13	5.43774	10.13	15.2404	12.13	25.2249	14.13	35.198
6.136	0.107304	6.136	0.418342	6.136	0.271323	6.137	0.410568	6.137	0.396104	6.136	0.290347	6.136	0.376351	6.137	0.275232	6.136	0.307657	6.136	0.107304	6.136	0.475748	6.137	0.242991	6.136	0.216212	6.137	0.209107	6.137	0.229065	6.137	0.173173		6.136	0.107304	0.475748	0.242991	0.216212	0.209107	0.229065	0.173173		8.136	5.47575	10.136	15.243	12.136	25.2162	14.136	35.2091
6.142	0.102742	6.142	0.455255	6.142	0.257173	6.142	0.428232	6.143	0.400827	6.142	0.320556	6.142	0.39186	6.142	0.301226	6.142	0.332309	6.142	0.102742	6.142	0.531576	6.142	0.268515	6.142	0.254835	6.142	0.228391	6.142	0.209706	6.143	0.176773		6.142	0.102742	0.531576	0.268515	0.254835	0.228391	0.209706	0.176773		8.142	5.53158	10.142	15.2685	12.142	25.2548	14.142	35.2284
6.148	0.0955035	6.148	0.492281	6.148	0.268431	6.148	0.502834	6.148	0.464052	6.148	0.314382	6.148	0.430701	6.148	0.268887	6.148	0.339382	6.148	0.0955035	6.148	0.575111	6.148	0.254344	6.148	0.24125	6.148	0.237438	6.148	0.185766	6.148	0.193459		6.148	0.0955035	0.575111	0.254344	0.24125	0.237438	0.185766	0.193459		8.148	5.57511	10.148	15.2543	12.148	25.2412	14.148	35.2374
6.154	0.114063	6.154	0.47235	6.154	0.254365	6.154	0.44561	6.154	0.477377	6.154	0.338334	6.154	0.458349	6.154	0.291052	6.154	0.381346	6.154	0.114063	6.154	0.611853	6.154	0.279922	6.154	0.26186	6.154	0.225851	6.154	0.242567	6.154	0.211327		6.154	0.114063	0.611853	0.279922	0.26186	0.225851	0.242567	0.211327		8.154	5.61185	10.154	15.2799	12.154	25.2619	14.154	35.2259
6.16	0.120372	6.16	0.46901	6.16	0.230697	6.16	0.512037	6.16	0.502453	6.16	0.318737	6.16	0.493737	6.16	0.296726	6.16	0.38374	6.16	0.120372	6.16	0.638887	6.16	0.281836	6.16	0.276729	6.16	0.229475	6.16	0.227388	6.16	0.197194		6.16	0.120372	0.638887	0.281836	0.276729	0.229475	0.227388	0.197194		8.16	5.63889	10.16	15.2818	12.16	25.2767	14.16	35.2295
6.166	0.115838	6.166	0.4696	6.166	0.234937	6.166	0.525586	6.166	0.549738	6.166	0.279047	6.166	0.494767	6.166	0.299745	6.166	0.400387	6.166	0.115838	6.166	0.677224	6.166	0.301352	6.166	0.289904	6.166	0.209848	6.166	0.232794	6.166	0.221081		6.166	0.115838	0.677224	0.301352	0.289904	0.209848	0.232794	0.221081		8.166	5.67722	10.166	15.3014	12.166	25.2899	14.166	35.2098
6.172	0.0993901	6.172	0.417724	6.172	0.27997	6.172	0.500033	6.172	0.509341	6.172	0.318958	6.172	0.521997	6.172	0.297145	6.172	0.426023	6.172	0.0993901	6.172	0.671201	6.172	0.310844	6.172	0.301521	6.172	0.249817	6.172	0.221876	6.172	0.203293		6.172	0.0993901	0.671201	0.310844	0.301521	0.249817	0.221876	0.203293		8.172	5.6712	10.172	15.3108	12.172	25.3015	14.172	35.2498
6.178	0.101024	6.178	0.422889	6.178	0.23255	6.178	0.478252	6.178	0.454325	6.178	0.281114	6.178	0.47589	6.178	0.279816	6.178	0.413285	6.178	0.101024	6.178	0.655415	6.178	0.255195	6.178	0.28247	6.178	0.238073	6.178	0.215937	6.178	0.238842		6.178	0.101024	0.655415	0.255195	0.28247	0.238073	0.215937	0.238842		8.178	5.65542	10.178	15.2552	12.178	25.2825	14.178	35.2381
6.184	0.099193	6.184	0.41997	6.184	0.242321	6.184	0.484398	6.184	0.434983	6.184	0.272762	6.184	0.488642	6.184	0.305111	6.184	0.369672	6.184	0.099193	6.184	0.612705	6.184	0.296699	6.184	0.264019	6.184	0.225904	6.184	0.252632	6.184	0.203105		6.184	0.099193	0.612705	0.296699	0.264019	0.225904	0.252632	0.203105		8.184	5.61271	10.184	15.2967	12.184	25.264	14.184	35.2259
6.19	0.113078	6.19	0.389036	6.19	0.215256	6.19	0.43512	6.19	0.399449	6.19	0.271494	6.19	0.464056	6.19	0.315677	6.19	0.34619	6.19	0.113078	6.19	0.553082	6.19	0.290132	6.19	0.295016	6.19	0.238734	6.19	0.239744	6.19	0.22358		6.19	0.113078	0.553082	0.290132	0.295016	0.238734	0.239744	0.22358		8.19	5.55308	10.19	15.2901	12.19	25.295	14.19	35.2387
6.196	0.0889414	6.196	0.406271	6.196	0.247571	6.196	0.431347	6.196	0.375722	6.196	0.29462	6.196	0.395897	6.196	0.266567	6.196	0.332761	6.196	0.0889414	6.196	0.508997	6.196	0.303426	6.196	0.262051	6.196	0.228973	6.196	0.258145	6.196	0.22358		6.196	0.0889414	0.508997	0.303426	0.262051	0.228973	0.258145	0.22358		8.196	5.509	10.196	15.3034	12.196	25.2621	14.196	35.229
6.202	0.0937574	6.202	0.380193	6.202	0.238194	6.202	0.431662	6.202	0.361329	6.202	0.271605	6.202	0.356332	6.202	0.267713	6.202	0.2967	6.202	0.0937574	6.202	0.458422	6.202	0.264208	6.201	0.258033	6.202	0.211117	6.202	0.234152	6.202	0.193701		6.202	0.0937574	0.458422	0.264208	0.258033	0.211117	0.234152	0.193701		8.202	5.45842	10.202	15.2642	12.202	25.258	14.202	35.2111
6.208	0.0873642	6.208	0.372923	6.208	0.240018	6.208	0.424745	6.208	0.35551	6.208	0.262895	6.208	0.352267	6.208	0.282807	6.208	0.304944	6.208	0.0873642	6.208	0.455342	6.208	0.2917	6.207	0.277713	6.208	0.23138	6.208	0.215245	6.208	0.247359		6.208	0.0873642	0.455342	0.2917	0.277713	0.23138	0.215245	0.247359		8.208	5.45534	10.208	15.2917	12.208	25.2777	14.208	35.2314
6.214	0.117584	6.214	0.374158	6.213	0.241029	6.214	0.454757	6.214	0.322843	6.214	0.261213	6.214	0.36179	6.214	0.276518	6.214	0.287446	6.214	0.117584	6.213	0.405674	6.214	0.29521	6.213	0.238188	6.214	0.243151	6.214	0.243738	6.214	0.214176		6.214	0.117584	0.405674	0.29521	0.238188	0.243151	0.243738	0.214176		8.214	5.40567	10.214	15.2952	12.214	25.2382	14.214	35.2432
6.22	0.105051	6.22	0.443353	6.219	0.217024	6.22	0.42766	6.22	0.321128	6.219	0.277255	6.22	0.370449	6.22	0.276909	6.22	0.342042	6.22	0.105051	6.219	0.410872	6.22	0.295742	6.219	0.25888	6.22	0.2322	6.22	0.232794	6.22	0.245102		6.22	0.105051	0.410872	0.295742	0.25888	0.2322	0.232794	0.245102		8.22	5.41087	10.22	15.2957	12.22	25.2589	14.22	35.2322
[truncated: 4,005 more rows]
[truncated: 4 more columns]

[truncated: 1 more sheets: The pollutant elution rate]
